# Supplementary material for: Proteomics and Transcriptomics Uncover Key Processes for Elasnin Tolerance in Methicillin-Resistant Staphylococcus aureus
Source: mSystems. 2022 Jan 25;7(1):e01393-21. doi: 10.1128/msystems.01393-21 (PMC8788329; doi:10.1128/msystems.01393-21)
Supplement: TABLE S2 [file msystems.01393-21-st002.xlsx]

## Sheet: Sheet0
Table S2. Differentially expressed proteins in the ancestral and evolved strain after elasnin treatment compared those before treatment.
Strain	Uniprot ID	Fold change	p-value	Gene names	Protein names	Cellular component
Ancestral (treated vs untreated)	Q2FZZ8	5.31994	0.00396947	gcvH	Glycine cleavage system H protein (Octanoyl/lipoyl carrier protein)	glycine cleavage complex
	Q2FW29	3.09143	0.00704621	rpmJ	50S ribosomal protein L36	ribosome
	Q2G0W0	2.74954	0.0663979	SAOUHSC_00414	DUF2294 domain-containing protein
	Q2FZ76	2.67901	0.0331026	SAOUHSC_01165	Uracil transporter	integral component of membrane
	P0A0H0	2.49108	0.0148017	rpsL	30S ribosomal protein S12	ribosome
	Q2FW66	2.36347	0.0978446	asp23	Alkaline shock protein 23
	Q2G2E4	2.19506	0.0270215	SAOUHSC_00648	Uncharacterized protein	integral component of plasma membrane
	Q2FWB8	2.10029	0.0020473	deoD	Purine nucleoside phosphorylase DeoD-type (PNP) (EC 2.4.2.1)
	Q2FWG4	0.498147	0.00210225	yidC	Membrane protein insertase YidC	integral component of plasma membrane
	Q2G1Q4	0.489776	0.0204429	SAOUHSC_00049	AAA_12 domain-containing protein
	Q2FW79	0.487823	0.0621121	SAOUHSC_02425	UPF0457 protein SAOUHSC_02425
	Q2FZV8	0.487367	0.000344472	SAOUHSC_00877	Fe-S_biosyn domain-containing protein	cytoplasm
	gene_2520	0.483994	0.00292473	gene_2520	Uncharacterized protein
	Q2G1E9	0.482891	0.0788295	SAOUHSC_00176	Maltodextrin-binding protein	ATP-binding cassette (ABC) transporter complex, substrate-binding subunit-containing
	Q2FYV8	0.480214	0.0237285	SAOUHSC_01316	Micrococcal nuclease (EC 3.1.31.1)	cytoplasm
	Q2FWF4	0.475005	0.000581408	murA	UDP-N-acetylglucosamine 1-carboxyvinyltransferase (EC 2.5.1.7)	cytoplasm
	Q2FWW1	0.471281	0.0402565	SAOUHSC_02161	MHC class II analog protein
	Q2G118	0.46924	0.0622124	SAOUHSC_00342	Chromosome partioning protein, ParB family, putative	chromosome
	Q2FYH8	0.467685	0.0532971	nth	Endonuclease III (EC 4.2.99.18)
	Q2FWD4	0.464324	0.0123626	murA	UDP-N-acetylglucosamine 1-carboxyvinyltransferase (EC 2.5.1.7)	cytoplasm
	Q2G1D3	0.46411	0.0358622	SAOUHSC_00192	Coagulase
	Q2FXQ4	0.461197	0.00188307	SAOUHSC_01781	Uncharacterized protein
	Q2FZF6	0.458422	0.0144917	SAOUHSC_01074	Uncharacterized protein
	Q2FYL5	0.450628	0.000507002	murG	UDP-N-acetylglucosamine--N-acetylmuramyl-(pentapeptide) pyrophosphoryl-undecaprenol N-acetylglucosamine transferase	plasma membrane
	Q2FZK7	0.446745	0.000148474	atl	Bifunctional autolysin [Includes: N-acetylmuramoyl-L-alanine amidase (EC 3.5.1.28)	extracellular region
	Q53700	0.446324	0.0367268	cobB	NAD-dependent protein deacetylase (EC 2.3.1.286)	cytoplasm
	Q2FV11	0.445617	0.000549998	betA	Oxygen-dependent choline dehydrogenase (CDH) (CHD) (EC 1.1.99.1)
	P14738	0.445411	0.00274975	fnbA	Fibronectin-binding protein A (FnbpA)	cell wall
	P0A0Q0	0.439481	0.0257188	lacR	Lactose phosphotransferase system repressor
	gene_2685	0.438374	0.0100887	gene_2685	Uncharacterized protein
	Q2G2X2	0.438192	0.00110587	tarD	Glycerol-3-phosphate cytidylyltransferase (GCT) (GCTase) (Gro-PCT) (EC 2.7.7.39)	cytoplasm
	Q2FVX4	0.43448	0.000218811	SAOUHSC_02549	Molybdenum ABC transporter, periplasmic molybdate-binding protein	outer membrane-bounded periplasmic space
	Q2G282	0.433491	0.0877863	perR	Peroxide-responsive repressor PerR	cytoplasm
	Q2FVG1	0.433399	0.0811656	SAOUHSC_02753	Membrane protein, putative	integral component of plasma membrane
	Q2FY13	0.431625	0.00182531	SAOUHSC_01661	Uncharacterized protein
	Q2FXV0	0.424937	0.00075171	SAOUHSC_01732	Uncharacterized protein	cytosol
	Q2G1D8	0.423731	0.000111819	pflB	Formate acetyltransferase (EC 2.3.1.54)	cytosol
	Q2FX09	0.422936	0.00166976	vraR	Response regulator protein VraR
	P60070	0.415952	0.0175947	rsbV	Anti-sigma-B factor antagonist (Anti-anti-sigma-B factor)
	gene_1717	0.414681	0.00827627	gene_1717	Uncharacterized protein
	Q2FY24	0.41336	0.0438952	SAOUHSC_01649	Rhomboid family protein	integral component of membrane
	Q2G093	0.411439	0.000120187	ltaS	Lipoteichoic acid synthase [Cleaved into: Glycerol phosphate lipoteichoic acid synthase (LTA synthase)	extracellular region
	Q2FY61	0.406491	1.16783e-05	SAOUHSC_01604	VOC domain-containing protein
	Q2FYK3	0.405234	0.0167128	cvfC	Conserved virulence factor C
	Q2FXW0	0.403221	0.00704844	SAOUHSC_01721	UPF0297 protein SAOUHSC_01721
	Q2FWD0	0.398086	0.0320745	rpoE	Probable DNA-directed RNA polymerase subunit delta (RNAP delta factor)
	Q2FVL1	0.389735	0.0599911	SAOUHSC_02700	MFS domain-containing protein	integral component of membrane
	Q2FVR7	0.386908	0.00540127	SAOUHSC_02625	Uncharacterized protein
	Q2FY49	0.385802	0.0589512	argR	Arginine repressor	cytoplasm
	Q2FW37	0.383146	0.0443189	truA	tRNA pseudouridine synthase A (EC 5.4.99.12)
	P60393	0.372985	0.000949964	rsmH	Ribosomal RNA small subunit methyltransferase H (EC 2.1.1.199)	cytoplasm
	Q2FXS6	0.367564	0.0103065	SAOUHSC_01759	Cell shape-determining protein MreC (Cell shape protein MreC)	plasma membrane
	Q2FZC5	0.366675	0.002243	SAOUHSC_01107	dITP/XTP pyrophosphatase (EC 3.6.1.66)	cytoplasm
	Q2FX95	0.365963	0.000104106	SAOUHSC_01982	Ribosomal large subunit pseudouridine synthase, RluD subfamily, putative (EC 4.2.1.70)
	Q2FZ47	0.365425	0.084527	SAOUHSC_01206	UPF0122 protein SAOUHSC_01206
	Q2G1F2	0.362287	0.00196195	azoR	FMN-dependent NADH-azoreductase (EC 1.7.1.17)
	gene_2763	0.361832	0.0024294	gene_2763	Uncharacterized protein
	gene_2716	0.351812	0.000831848	gene_2716	Uncharacterized protein
	Q2G0D7	0.351669	0.0391266	SAOUHSC_00668	ABC transporter permease, putative	integral component of membrane
	Q2FY76	0.351047	0.00603512	scpA	Segregation and condensation protein A	cytoplasm
	Q2FVF5	0.346919	0.0667264	SAOUHSC_02759	Uncharacterized protein
	Q2FXW5	0.345679	0.00102396	SAOUHSC_01716	Peptidase_U32_C domain-containing protein
	Q2G2S6	0.344232	0.000307029	prsA	Foldase protein PrsA (EC 5.2.1.8)	plasma membrane
	Q2G0T0	0.343016	0.000338844	rsmA	Ribosomal RNA small subunit methyltransferase A (EC 2.1.1.182)	cytoplasm
	Q2FYZ7	0.34204	0.000588342	SAOUHSC_01274	Glycerol uptake operon antiterminator regulatory protein
	Q2G2C9	0.335642	0.0566913	SAOUHSC_01245	Ribosomal_L7Ae domain-containing protein
	Q2FUX3	0.332135	0.000733948	isaB	Immunodominant staphylococcal antigen B	extracellular region
	Q2G2P5	0.331737	0.0020302	nikA	Nickel-binding protein NikA (SaNikA)	ATP-binding cassette (ABC) transporter complex
	Q2G298	0.328093	0.000298575	rsfS	Ribosomal silencing factor RsfS	cytoplasm
	Q2FYG5	0.327774	0.00333701	SAOUHSC_01487	Menaquinone biosynthesis methyltransferase, putative (EC 2.1.1.-)
	Q2G2X1	0.326765	0.0291437	SAOUHSC_00454	DNA polymerase III subunit delta' (EC 2.7.7.7)	DNA polymerase III complex
	Q2FXK1	0.324885	0.00273337	SAOUHSC_01833	D-3-phosphoglycerate dehydrogenase (EC 1.1.1.95)
	P72360	0.323883	0.00343906	scdA	Iron-sulfur cluster repair protein ScdA (Cell wall-related protein ScdA)	cytoplasm
	Q2FW57	0.321116	0.000670244	SAOUHSC_02460	Aldo_ket_red domain-containing protein	cytosol
	Q2G256	0.31672	0.0267893	SAOUHSC_01474	Uncharacterized protein
	Q2G1X1	0.316214	0.0881126	SAOUHSC_01120	Uncharacterized protein
	Q2FVQ2	0.313002	0.000340141	SAOUHSC_02650	Uncharacterized lipoprotein SAOUHSC_02650	plasma membrane
	Q2G2X6	0.312191	0.000308034	SAOUHSC_00646	Penicillin-binding protein 4, putative	integral component of membrane
	Q2FWE2	0.311738	0.0227373	SAOUHSC_02357	Threonylcarbamoyl-AMP synthase (TC-AMP synthase) (EC 2.7.7.87)	cytoplasm
	gene_1727	0.311661	0.00183709	gene_1727	Uncharacterized protein
	Q2FZI6	0.308068	6.00204e-05	purH	Bifunctional purine biosynthesis protein PurH	cytosol
	Q2FZ66	0.304535	0.000115257	rlmN	Probable dual-specificity RNA methyltransferase RlmN (EC 2.1.1.192)	cytoplasm
	Q2FXF3	0.299646	4.92924e-05	SAOUHSC_01896	Uncharacterized protein
	gene_2767	0.297636	0.0271565	gene_2767	Uncharacterized protein
	Q2FYR4	0.297335	0.00151676	trpB	Tryptophan synthase beta chain (EC 4.2.1.20)	cytoplasm
	Q2G1G2	0.295603	0.00160414	SAOUHSC_00162	Type I restriction enzyme R Protein (EC 3.1.21.3)
	gene_2722	0.292261	0.00202664	gene_2722	Uncharacterized protein
	Q2FXF4	0.291046	8.77011e-06	SAOUHSC_01895	LYZ2 domain-containing protein	extracellular region
	Q2FUS7	0.291008	0.0997395	trhO	tRNA uridine(34) hydroxylase (EC 1.14.-.-)
	Q2G208	0.289593	5.77522e-05	SAOUHSC_02809	Gluconate operon transcriptional repressor, putative
	Q2FVK5	0.288412	0.000404669	sbi	Immunoglobulin-binding protein Sbi	extracellular region
	gene_1967	0.285797	0.00307315	gene_1967	Uncharacterized protein
	gene_2771	0.281334	0.0148679	gene_2771	Uncharacterized protein
	Q2G2U2	0.279572	0.00182414	SAOUHSC_00023	YycI domain-containing protein	integral component of membrane
	Q2G170	0.278246	0.0517833	SAOUHSC_00284	5'-nucleotidase, lipoprotein e(P4) family	cell outer membrane
	Q2G0E5	0.275327	0.00869586	SAOUHSC_00661	Abhydrolase_3 domain-containing protein	integral component of membrane
	gene_157	0.274507	0.00383858	gene_157	Uncharacterized protein
	Q2FZX9	0.272498	0.00339126	SAOUHSC_00855	Probable nitronate monooxygenase (NMO) (EC 1.13.12.-)
	Q2FZJ3	0.27192	0.0120127	purC	Phosphoribosylaminoimidazole-succinocarboxamide synthase (EC 6.3.2.6)	cytosol
	Q53727	0.269617	6.51166e-06	pcrA	ATP-dependent DNA helicase PcrA (EC 3.6.4.12)	cytosol
	Q2FW52	0.269578	0.0227928	SAOUHSC_02465	Uncharacterized hydrolase SAOUHSC_02465 (EC 3.-.-.-)	cytosol
	Q2FWE3	0.269233	0.000935588	ptpB	Low molecular weight protein-tyrosine-phosphatase PtpB (EC 3.1.3.48)
	Q2FV52	0.26821	0.00298917	isaA	Probable transglycosylase IsaA (EC 3.2.-.-)	extracellular region
	Q2FVN4	0.265174	0.000724548	SAOUHSC_02668	Uncharacterized protein	integral component of membrane
	Q2FYL3	0.264267	0.000582844	SAOUHSC_01427	Probable CtpA-like serine protease	integral component of membrane
	Q2G090	0.263959	0.00155673	SAOUHSC_00730	DNA helicase (EC 3.6.4.12)	bacterial nucleoid
	Q2FYQ9	0.263513	0.00740445	SAOUHSC_01376	SWIM-type domain-containing protein
	Q2FZA2	0.26155	0.00249898	SAOUHSC_01137	Uncharacterized protein
	Q2G035	0.260291	0.00473459	SAOUHSC_00792	Epimerase family protein SAOUHSC_00792
	Q2G192	0.25856	0.0109939	SAOUHSC_00254	Uncharacterized protein	integral component of membrane
	Q2FZU8	0.257284	0.0596067	SAOUHSC_00892	S1 motif domain-containing protein
	Q2G2V3	0.255075	0.00816466	menE	2-succinylbenzoate--CoA ligase (EC 6.2.1.26)	membrane
	Q2G088	0.253652	0.000147111	SAOUHSC_00732	Amino acid ABC transporter, permease protein, putative	ATP-binding cassette (ABC) transporter complex
	Q2FXT9	0.252049	0.000573393	SAOUHSC_01744	Single-stranded-DNA-specific exonuclease RecJ
	Q2FZJ0	0.251644	0.0629024	purL	Phosphoribosylformylglycinamidine synthase subunit PurL	cytoplasm
	Q2FYU1	0.249916	0.000764882	lexA	LexA repressor (EC 3.4.21.88)
	Q2FZJ1	0.246546	0.0326515	purQ	Phosphoribosylformylglycinamidine synthase subunit PurQ	cytoplasm
	Q2FYR3	0.246402	0.017507	trpA	Tryptophan synthase alpha chain (EC 4.2.1.20)	cytosol
	Q2FVZ7	0.244157	0.00393418	SAOUHSC_02523	Uncharacterized protein
	Q2FVL7	0.244145	0.0123266	SAOUHSC_02694	Thioredoxin-like_fold domain-containing protein
	Q2FWL6	0.241767	0.000126579	rex	Redox-sensing transcriptional repressor Rex	cytoplasm
	Q2FZG1	0.241504	0.000397533	SAOUHSC_01069	Uncharacterized protein
	Q2G2U5	0.240682	0.00839512	SAOUHSC_00024	Lactamase_B domain-containing protein
	Q2G038	0.237035	0.0073224	SAOUHSC_00788	Gluconeogenesis factor	cytoplasm
	Q2G2V9	0.236874	0.00163188	SAOUHSC_02006	Uncharacterized protein	integral component of membrane
	Q2G0M5	0.235935	2.8143e-05	SAOUHSC_00535	Uncharacterized epimerase/dehydratase SAOUHSC_00535
	Q2G2R6	0.229972	0.00363652	SAOUHSC_02130	Uncharacterized protein
	Q2FYV3	0.228219	0.00058209	SAOUHSC_01321	Threonine synthase (EC 4.2.3.1)	cytoplasm
	Q2FY80	0.228074	0.000692881	srrB	Sensor protein SrrB (EC 2.7.13.3)	integral component of membrane
	Q2G094	0.227343	0.0118894	SAOUHSC_00727	AHS2 domain-containing protein
	Q2FZW2	0.22682	0.00520826	SAOUHSC_00873	NifU domain-containing protein
	Q2FZA1	0.225138	0.00155	SAOUHSC_01138	Uncharacterized N-acetyltransferase SAOUHSC_01138 (EC 2.3.1.-)
	Q2G0Y0	0.216147	0.0602122	SAOUHSC_00382	NAD(P)-bd_dom domain-containing protein
	Q2G067	0.2093	0.0329839	SAOUHSC_00754	Uncharacterized protein
	Q2FZ12	0.208686	0.00992862	SAOUHSC_01259	HTH cro/C1-type domain-containing protein	integral component of membrane
	Q2G0E0	0.206607	0.00213789	graR	Response regulator protein GraR (Glycopeptide resistance-associated protein R)	cytosol
	Q2FWB7	0.204775	0.0193266	SAOUHSC_02381	Ferritin domain-containing protein
	Q2FXW3	0.204351	0.000291125	trmR	tRNA 5-hydroxyuridine methyltransferase (EC 2.1.1.-)
	Q2G0S7	0.198586	3.81363e-06	SAOUHSC_00467	Pur operon repressor
	Q2FV22	0.198361	3.88524e-06	panC	Pantothenate synthetase (PS) (EC 6.3.2.1)	cytosol
	gene_1640	0.195069	0.00440006	gene_1640	Uncharacterized protein
	Q2G2U1	0.194943	0.000353924	saeS	Histidine protein kinase SaeS (EC 2.7.13.3)	integral component of membrane
	Q2FZY4	0.194108	0.0352593	SAOUHSC_00850	NifU_N domain-containing protein	cytoplasm
	Q2G0U9	0.188756	0.0149493	sle1	N-acetylmuramoyl-L-alanine amidase sle1 (EC 3.5.1.28)	cell surface
	Q2G0D4	0.188529	0.0179302	SAOUHSC_00671	Probable autolysin SsaALP (EC 3.5.1.28)
	Q2FVH3	0.186567	0.000722229	SAOUHSC_02739	2-dehydropantoate 2-reductase (EC 1.1.1.169)
	O50581	0.186236	0.000104779	recG	ATP-dependent DNA helicase RecG (EC 3.6.4.12)
	gene_2766	0.184721	2.97112e-05	gene_2766	Uncharacterized protein
	Q2FYI7	0.184451	0.00270425	SAOUHSC_01459	Uncharacterized protein	integral component of membrane
	Q2FV02	0.183899	0.000980118	SAOUHSC_02942	Anaerobic ribonucleoside-triphosphate reductase, putative (EC 1.17.4.2)
	Q2FW03	0.180824	7.37344e-05	topB	DNA topoisomerase 3 (EC 5.6.2.1)
	Q2FWH7	0.180251	0.00187316	kdpD	Sensor histidine kinase KdpD (EC 2.7.13.3)	integral component of plasma membrane
	Q2FZ07	0.179737	0.0458077	SAOUHSC_01264	Uncharacterized protein
	Q2G2H0	0.177578	0.0118028	SAOUHSC_02010	Uncharacterized protein
	Q2FYT3	0.175518	0.00862012	sbcC	Nuclease SbcCD subunit C
	Q2FZM8	0.172823	6.61339e-06	SAOUHSC_00972	Uncharacterized protein
	Q2FXT2	0.170993	0.0123418	SAOUHSC_01752	UPF0735 ACT domain-containing protein SAOUHSC_01752
	Q2FV54	0.166565	0.00440065	oatA	O-acetyltransferase OatA (EC 2.3.1.-)	integral component of membrane
	Q2G2U4	0.164454	0.000701746	walK	Sensor protein kinase WalK (EC 2.7.13.3)	integral component of membrane
	Q2FZL8	0.159703	6.17371e-05	SAOUHSC_00982	Isochorismate synthase (EC 5.4.4.2)
	Q7BHL7	0.154289	0.00800128	msrR	Regulatory protein MsrR	integral component of membrane
	Q2FV19	0.153142	0.0385533	SAOUHSC_02921	Alpha-acetolactate decarboxylase (EC 4.1.1.5)
	Q2FZJ2	0.151545	5.52408e-06	purS	Phosphoribosylformylglycinamidine synthase subunit PurS	cytoplasm
	Q2FY10	0.147978	0.00222285	SAOUHSC_01664	Putative pyruvate, phosphate dikinase regulatory protein
	Q2FWH6	0.146084	8.48156e-05	kdpE	Transcriptional regulatory protein KdpE	cytosol
	Q2FZU7	0.142752	0.0038145	SAOUHSC_00893	FMN oxidoreductase, putative
	Q2FZX4	0.139833	9.28877e-06	lipA	Lipoyl synthase (EC 2.8.1.8)	cytoplasm
	Q2FY89	0.13728	5.67325e-05	SAOUHSC_01575	Helix-turn-helix domain protein
	Q2FYH7	0.13571	0.00377983	SAOUHSC_01470	DnaB_2 domain-containing protein
	gene_187	0.128108	0.000242107	gene_187	Uncharacterized protein
	Q2FZX3	0.127546	0.0645513	SAOUHSC_00862	Uncharacterized protein
	Q2FXW4	0.125753	0.000981949	SAOUHSC_01717	Uncharacterized protein
	Q2FX13	0.121225	0.0754409	SAOUHSC_02093	UPF0435 protein SAOUHSC_02093
	Q2FZ91	0.120283	0.00137555	divIB	Cell division protein DivIB	cell division site
	Q2FV62	0.119444	0.000494741	SAOUHSC_02875	D-lactate dehydrogenase (EC 1.1.1.28)
	Q2FZ02	0.118883	0.000222248	miaB	tRNA-2-methylthio-N(6)-dimethylallyladenosine synthase (EC 2.8.4.3)	cytosol
	Q2FWK9	0.118412	0.000971929	SAOUHSC_02280	t(6)A37 threonylcarbamoyladenosine biosynthesis protein TsaE (tRNA threonylcarbamoyladenosine biosynthesis protein TsaE)	cytoplasm
	Q9RQQ0	0.116989	0.00670713	icaR	Biofilm operon icaADBC HTH-type negative transcriptional regulator IcaR (Intercellular adhesion protein R)
	Q2G1U6	0.11694	1.27959e-05	spx	Global transcriptional regulator Spx	cytosol
	P60611	0.114712	0.00884992	lytR	Transcriptional regulatory protein LytR	cytosol
	Q2FWB0	0.112825	0.000924137	SAOUHSC_02388	HTH arsR-type domain-containing protein
	gene_45	0.111851	0.00315047	gene_45	Uncharacterized protein
	Q2FVF7	0.111119	0.00136624	SAOUHSC_02757	Antitoxin
	Q2FZV3	0.109528	0.0423705	mnhC1	Na(+)/H(+) antiporter subunit C1	integral component of membrane
	Q2G0F1	0.10932	0.000429276	SAOUHSC_00618	Uncharacterized protein	integral component of membrane
	Q2FZV0	0.108073	0.0127238	SAOUHSC_00890	Uncharacterized protein
	Q2FV28	0.107558	0.0030678	queH	Epoxyqueuosine reductase QueH (EC 1.17.99.6)
	Q2G2H3	0.107451	0.000910579	SAOUHSC_02009	ABC transporter domain-containing protein	integral component of membrane
	gene_2765	0.105945	0.0092338	gene_2765	Uncharacterized protein
	Q2FZ77	0.104225	0.0202376	pyrR	Bifunctional protein PyrR
	Q2G242	0.0995801	0.015076	SAOUHSC_00508	TRAM domain-containing protein	integral component of membrane
	Q2G2M5	0.0994212	2.75472e-05	SAOUHSC_00514	Uncharacterized protein
	Q2FVU2	0.0976225	0.0024884	SAOUHSC_02600	Uncharacterized protein
	O33599	0.0965003	0.0011049	lytM	Glycyl-glycine endopeptidase LytM (EC 3.4.24.75)	extracellular region
	Q2G2D6	0.0947243	0.0355235	SAOUHSC_02448	Uncharacterized protein	integral component of membrane
	Q2FW64	0.093082	0.0681583	SAOUHSC_02443	Uncharacterized protein	integral component of membrane
	Q2FX20	0.0914614	3.44616e-05	SAOUHSC_02086	PV83 orf 4-like protein-related protein
	gene_2717	0.0857077	0.00109887	gene_2717	Uncharacterized protein
	Q2FY36	0.0849205	6.01889e-05	SAOUHSC_01630	Rhodanese domain-containing protein	integral component of membrane
	Q2FYK2	0.0843582	0.0026483	SAOUHSC_01438	Nfu_N domain-containing protein
	Q2FVI2	0.084177	0.00697446	SAOUHSC_02728	Metallophos domain-containing protein
	Q2G0R9	0.0802584	0.000199493	pth	Peptidyl-tRNA hydrolase (PTH) (EC 3.1.1.29)	cytoplasm
	Q2FXH0	0.0785374	0.00399844	SAOUHSC_01877	Elp3 domain-containing protein
	Q2FZB8	0.0781278	0.00199176	SAOUHSC_01114	Fibrinogen-binding protein	extracellular space
	Q2G0Z8	0.0774315	0.000748355	SAOUHSC_00363	Uncharacterized protein
	gene_2764	0.0762882	0.000137925	gene_2764	Uncharacterized protein
	Q2FZW3	0.0745188	3.58417e-06	dltD	Protein DltD	integral component of membrane
	Q2FYJ1	0.0742454	1.56206e-05	SAOUHSC_01454	53EXOc domain-containing protein
	Q2FYN2	0.0731479	0.0410954	cspA	Cold shock protein CspA	cytosol
	Q2FV08	0.0720541	0.0206341	SAOUHSC_02935	HTH-type transcriptional regulator
	Q2G0Z9	0.0707724	4.94833e-05	SAOUHSC_00362	Uncharacterized protein
	Q2FZ78	0.0678238	0.0119539	SAOUHSC_01163	Pseudouridine synthase (EC 5.4.99.-)
	Q2G0M2	0.0661332	0.00792207	SAOUHSC_00538	Haloacid dehalogenase-like hydrolase, putative	cytosol
	Q2FZN7	0.0649153	0.00627331	SAOUHSC_00963	Lipoate--protein ligase (EC 6.3.1.20)	cytoplasm
	Q2FZ03	0.0630308	0.00416784	SAOUHSC_01268	Thiamine_BP domain-containing protein
	Q2G2Q3	0.06272	0.00260232	truB	tRNA pseudouridine synthase B (EC 5.4.99.25)
	Q2G037	0.0611963	4.01708e-05	whiA	Probable cell division protein WhiA
	Q2FY55	0.0579964	0.000272069	SAOUHSC_01610	UPF0403 protein SAOUHSC_01610
	Q2G2H1	0.0488189	0.0233246	SAOUHSC_02014	Uncharacterized protein
	Q2G059	0.048714	0.000170081	SAOUHSC_00763	Uncharacterized protein	polysome
	Q2G2W6	0.0480185	2.65527e-05	SAOUHSC_02626	Uncharacterized protein
	Q2G0G2	0.0462068	0.000307353	SAOUHSC_00607	Uncharacterized protein
	Q2FXI4	0.04436	0.000142679	SAOUHSC_01863	PepSY domain-containing protein	integral component of membrane
	Q2G2G7	0.0440081	0.000369673	SAOUHSC_01054	UPF0637 protein SAOUHSC_01054
	Q2FZ86	0.0430798	1.83579e-05	sepF	Cell division protein SepF	cytoplasm
	gene_2450	0.0395047	0.00248594	gene_2450	Uncharacterized protein
	Q2FWG3	0.0349588	6.16824e-06	thiE	Thiamine-phosphate synthase (TP synthase) (TPS) (EC 2.5.1.3)	cytoplasm
	Q2FXW6	0.0341902	3.63226e-06	udk	Uridine kinase (EC 2.7.1.48)	cytoplasm
	Q2G1U5	0.0327823	4.24781e-05	mecA	Adapter protein MecA
	Q9F0R1	0.0321942	0.0010635	sarR	HTH-type transcriptional regulator SarR (Staphylococcal accessory regulator R)	cytoplasm
	Q2FXZ6	0.0312054	3.20511e-07	SAOUHSC_01679	Uncharacterized protein
	Q2G189	0.0305256	0.00137052	esxA	Type VII secretion system extracellular protein A (Ess extracellular protein A)	extracellular region
	gene_337	0.0304468	0.00596584	gene_337	Uncharacterized protein
	Q2FYG1	0.0296165	0.000235348	gpsA	Glycerol-3-phosphate dehydrogenase [NAD(P)+] (EC 1.1.1.94)	cytosol
	P0A086	0.0293935	2.79429e-05	msrA2	Peptide methionine sulfoxide reductase MsrA 2 (Protein-methionine-S-oxide reductase 2)	cytoplasm
	Q2FZT1	0.0280055	3.17778e-05	SAOUHSC_00909	Uncharacterized protein	cytosol
	Q2G009	0.0251861	0.000912754	SAOUHSC_00819	Cold shock protein CspA	cytosol
	Q2FY45	0.0194042	0.00137848	nusB	Transcription antitermination protein NusB (Antitermination factor NusB)	cytosol
	Q2G257	0.0103208	5.72709e-06	SAOUHSC_01477	Uncharacterized protein	integral component of membrane
	Q2G104	0.00566845	0.000610198	SAOUHSC_00357	HTH cro/C1-type domain-containing protein
	Q2FUQ9	0.00529346	0.0291687	SAOUHSC_03045	Cold shock protein CspA	cytosol
Evolved (treated vs untreated)	Q2FVL4	8.71569	0.00078196	SAOUHSC_02697	Amino acid ABC transporter, ATP-binding protein, putative
	Q2FXJ2	3.46669	0.016521	isdH	Iron-regulated surface determinant protein H (Haptoglobin receptor A) (Staphylococcus aureus surface protein I)	cell wall
	Q2FYP6	3.08298	0.0123351	pstS	Phosphate-binding protein PstS (PBP)	plasma membrane
	Q2FW29	3.03038	0.0044783	rpmJ	50S ribosomal protein L36	ribosome
	Q2FZR4	2.90818	0.0204977	SAOUHSC_00926	Oligopeptide ABC transporter, ATP-binding protein, putative
	Q2G1M6	2.64521	0.0241419	sbnH	2-[(L-alanin-3-ylcarbamoyl)methyl]-2-hydroxybutanedioate decarboxylase (EC 4.1.1.117)
	Q9KJN4	2.52872	0.0408029	arlR	Response regulator ArlR	cytosol
	P0A0H0	2.52153	0.00247672	rpsL	30S ribosomal protein S12	ribosome
	Q2FWB8	2.4604	0.0128853	deoD	Purine nucleoside phosphorylase DeoD-type (PNP) (EC 2.4.2.1)
	Q2G0B5	2.37791	0.00386165	SAOUHSC_00690	Uncharacterized protein
	Q2G0X3	2.33003	0.0134694	SAOUHSC_00400	Uncharacterized protein
	Q2G0T9	2.31789	0.00769898	SAOUHSC_00438	Alpha amylase family protein, putative	cytoplasm
	Q2FW06	2.20858	0.00949046	rplC	50S ribosomal protein L3	cytosol
	Q2G0S8	2.19755	0.0439998	SAOUHSC_00466	Putative 4-diphosphocytidyl-2-C-methyl-D-erythritol kinase
	Q2FXQ3	2.17718	0.012593	SAOUHSC_01782	Nudix hydrolase domain-containing protein
	Q2FXL4	2.13653	0.00610825	SAOUHSC_01821	N6_Mtase domain-containing protein
	Q2FZK0	2.06907	0.00558083	qoxB	Probable quinol oxidase subunit 1 (EC 1.10.3.-)	integral component of membrane
	Q2FXU4	2.04834	0.010013	hisS	Histidine--tRNA ligase (EC 6.1.1.21)	cytoplasm
	Q2FY72	2.01757	0.00208869	SAOUHSC_01593	NUDIX domain protein	cytosol
	P02976	2.0134	0.000568608	spa	Immunoglobulin G-binding protein A (IgG-binding protein A) (Staphylococcal protein A) (SpA)	cell wall
	Q2FVR8	2.00404	0.0241578	corA	Magnesium transport protein CorA	integral component of plasma membrane
	Q2FZJ4	0.494665	0.0406872	purK	N5-carboxyaminoimidazole ribonucleotide synthase (N5-CAIR synthase) (EC 6.3.4.18)	cytosol
	Q2G282	0.492703	0.0143911	perR	Peroxide-responsive repressor PerR	cytoplasm
	Q2FW03	0.492159	0.0698764	topB	DNA topoisomerase 3 (EC 5.6.2.1)
	Q2FV64	0.489344	0.00603368	copA	Copper-exporting P-type ATPase (EC 7.2.2.8)	integral component of membrane
	Q2FZC5	0.488717	0.00873063	SAOUHSC_01107	dITP/XTP pyrophosphatase (EC 3.6.1.66)	cytoplasm
	Q2FXT1	0.485909	0.00187896	obg	GTPase Obg (EC 3.6.5.-)	cytoplasm
	Q2FZK7	0.482914	0.00013409	atl	Bifunctional autolysin [Includes: N-acetylmuramoyl-L-alanine amidase (EC 3.5.1.28)	extracellular region
	Q2FZF9	0.476354	0.0692108	SAOUHSC_01071	Glycerophosphoryl diester phosphodiesterase, putative (EC 3.1.4.46)	integral component of membrane
	Q2FWG4	0.470373	0.0423754	yidC	Membrane protein insertase YidC	integral component of plasma membrane
	Q2FVZ2	0.460872	0.0605969	SAOUHSC_02529	Glyoxalase-like_dom domain-containing protein
	gene_1640	0.457697	0.0748384	gene_1640	Uncharacterized protein
	Q2FWH4	0.441871	0.000691803	murF	UDP-N-acetylmuramoyl-tripeptide--D-alanyl-D-alanine ligase (EC 6.3.2.10)	cytoplasm
	Q2FVR7	0.440815	0.0233244	SAOUHSC_02625	Uncharacterized protein
	Q2FYM7	0.437516	0.000482836	SAOUHSC_01408	TelA-like protein SAOUHSC_01408
	Q2FVV9	0.431533	0.00541935	SAOUHSC_02582	Putative formate dehydrogenase SAOUHSC_02582 (EC 1.17.1.9)	formate dehydrogenase complex
	Q2G294	0.42922	5.54874e-05	SAOUHSC_01846	Acyl-CoA synthetase (Putative long chain fatty acid-CoA ligase VraA)
	Q2G192	0.423192	0.0219095	SAOUHSC_00254	Uncharacterized protein	integral component of membrane
	Q2G2S6	0.419696	0.0219155	prsA	Foldase protein PrsA (EC 5.2.1.8)	plasma membrane
	Q2FYZ7	0.417748	0.00671542	SAOUHSC_01274	Glycerol uptake operon antiterminator regulatory protein
	Q2FZM1	0.413927	0.0596462	SAOUHSC_00979	N-acetyltransferase domain-containing protein
	Q2FX98	0.410259	0.00518059	SAOUHSC_01979	HTH cro/C1-type domain-containing protein
	Q2G2U5	0.398977	0.00292736	SAOUHSC_00024	Lactamase_B domain-containing protein
	Q2FY80	0.397741	0.000121454	srrB	Sensor protein SrrB (EC 2.7.13.3)	integral component of membrane
	gene_1717	0.397063	0.00024365	gene_1717	Uncharacterized protein
	Q2G067	0.394908	0.0193901	SAOUHSC_00754	Uncharacterized protein
	Q2FX09	0.391901	0.0601948	vraR	Response regulator protein VraR
	Q2G298	0.391076	0.00140859	rsfS	Ribosomal silencing factor RsfS	cytoplasm
	Q2FYR4	0.389041	0.0177366	trpB	Tryptophan synthase beta chain (EC 4.2.1.20)	cytoplasm
	Q2G2V9	0.383882	0.000272751	SAOUHSC_02006	Uncharacterized protein	integral component of membrane
	Q2FWC7	0.382128	0.0194126	coaW	Type II pantothenate kinase (EC 2.7.1.33)	cytosol
	Q2FWH6	0.378417	0.0675451	kdpE	Transcriptional regulatory protein KdpE	cytosol
	Q2G1X5	0.366689	0.00127341	SAOUHSC_00720	6-carboxy-5,6,7,8-tetrahydropterin synthase (EC 4.-.-.-)
	Q2FYV8	0.356443	0.00268957	SAOUHSC_01316	Micrococcal nuclease (EC 3.1.31.1)	cytoplasm
	Q2FWI8	0.354852	0.0115699	mazF	Endoribonuclease MazF (EC 3.1.-.-) (Toxin MazF) (mRNA interferase MazF)
	Q2FXV0	0.353316	0.0118836	SAOUHSC_01732	Uncharacterized protein	cytosol
	Q2G2U4	0.35322	0.0167451	walK	Sensor protein kinase WalK (EC 2.7.13.3)	integral component of membrane
	Q2G0T0	0.347463	0.0569192	rsmA	Ribosomal RNA small subunit methyltransferase A (EC 2.1.1.182)	cytoplasm
	Q2FYI7	0.343882	0.0002183	SAOUHSC_01459	Uncharacterized protein	integral component of membrane
	Q2G0S6	0.341799	0.0694552	SAOUHSC_00468	Uncharacterized protein	cytosol
	Q2G035	0.340955	0.00533283	SAOUHSC_00792	Epimerase family protein SAOUHSC_00792
	gene_2722	0.332579	0.0482412	gene_2722	Uncharacterized protein
	Q2FUS7	0.332244	0.0498881	trhO	tRNA uridine(34) hydroxylase (EC 1.14.-.-)
	Q2FZW2	0.324667	0.0619134	SAOUHSC_00873	NifU domain-containing protein
	Q2FXT2	0.322013	0.0336683	SAOUHSC_01752	UPF0735 ACT domain-containing protein SAOUHSC_01752
	Q2FZ47	0.320885	1.61936e-05	SAOUHSC_01206	UPF0122 protein SAOUHSC_01206
	Q2FXW5	0.32034	0.00351491	SAOUHSC_01716	Peptidase_U32_C domain-containing protein
	Q2G2L6	0.319752	0.0107395	SAOUHSC_02812	Uncharacterized protein
	Q2G2C9	0.317951	0.0270202	SAOUHSC_01245	Ribosomal_L7Ae domain-containing protein
	Q2FVX9	0.316304	0.0452463	moaC	Cyclic pyranopterin monophosphate synthase (EC 4.6.1.17)
	Q2G2H8	0.315557	0.0123097	mnhE1	Na(+)/H(+) antiporter subunit E1 (Mnh complex subunit E1)	integral component of membrane
	Q2G016	0.313712	0.00335903	SAOUHSC_00811	N-acetyltransferase domain-containing protein
	gene_2726	0.310498	0.00179547	gene_2726	Uncharacterized protein
	Q2FWE3	0.308253	0.0014221	ptpB	Low molecular weight protein-tyrosine-phosphatase PtpB (EC 3.1.3.48)
	Q2FYR6	0.307176	0.0266715	trpC	Indole-3-glycerol phosphate synthase (IGPS) (EC 4.1.1.48)
	Q2FXH0	0.30302	0.0726993	SAOUHSC_01877	Elp3 domain-containing protein
	Q2FZ06	0.302989	0.0538566	SAOUHSC_01265	Uncharacterized protein
	Q2FY65	0.302784	0.0031408	SAOUHSC_01600	HTH araC/xylS-type domain-containing protein
	Q2FXQ8	0.300843	0.0162614	engB	Probable GTP-binding protein EngB	cytosol
	Q2FZI5	0.300606	0.017311	purD	Phosphoribosylamine--glycine ligase (EC 6.3.4.13)
	Q2G093	0.296384	0.00379942	ltaS	Lipoteichoic acid synthase	extracellular region
	Q2FXF4	0.293683	0.00017156	SAOUHSC_01895	LYZ2 domain-containing protein	extracellular region
	gene_157	0.289932	7.1489e-05	gene_157	Uncharacterized protein
	gene_1967	0.288086	0.00483043	gene_1967	Uncharacterized protein
	Q2FW52	0.28305	0.0672833	SAOUHSC_02465	Uncharacterized hydrolase SAOUHSC_02465 (EC 3.-.-.-)	cytosol
	Q2FZG1	0.282868	0.00645964	SAOUHSC_01069	Uncharacterized protein
	Q2FVK5	0.280235	0.00126357	sbi	Immunoglobulin-binding protein Sbi	extracellular region
	Q2FVN4	0.279117	0.0508729	SAOUHSC_02668	Uncharacterized protein	integral component of membrane
	Q2FYL3	0.276802	6.15087e-05	SAOUHSC_01427	Probable CtpA-like serine protease	integral component of membrane
	Q2FY71	0.272158	0.0345485	SAOUHSC_01594	Aldo_ket_red domain-containing protein
	Q2FZX9	0.269	0.00614866	SAOUHSC_00855	Probable nitronate monooxygenase (NMO) (EC 1.13.12.-)
	Q2G038	0.265525	0.0684867	SAOUHSC_00788	Gluconeogenesis factor	cytoplasm
	Q2FWY2	0.265474	0.0614353	SAOUHSC_02139	Pyrazinamidase/nicotinamidase, putative (EC 3.5.1.-)
	Q2FXW4	0.263951	0.00335505	SAOUHSC_01717	Uncharacterized protein
	Q2FWG7	0.259999	0.010458	SAOUHSC_02324	HD domain-containing protein
	Q2G094	0.258986	0.00509418	SAOUHSC_00727	AHS2 domain-containing protein
	Q2FYG5	0.254335	0.00698908	SAOUHSC_01487	Menaquinone biosynthesis methyltransferase, putative (EC 2.1.1.-)
	Q2FWJ5	0.253205	0.0180256	SAOUHSC_02297	S1 RNA binding domain protein
	Q2G146	0.252325	0.0269689	SAOUHSC_00309	3Beta_HSD domain-containing protein
	gene_2771	0.250247	0.0473487	gene_2771	Uncharacterized protein
	gene_2520	0.247113	0.0215903	gene_2520	Uncharacterized protein
	Q2FXF3	0.247041	0.0259596	SAOUHSC_01896	Uncharacterized protein
	Q2FZ91	0.245797	0.00599472	divIB	Cell division protein DivIB	cell division site
	Q2G0F1	0.24525	0.040512	SAOUHSC_00618	Uncharacterized protein	integral component of membrane
	Q2FWH2	0.244368	0.0054401	SAOUHSC_02319	Uncharacterized protein	cell division site
	Q2FVZ7	0.244246	0.00179491	SAOUHSC_02523	Uncharacterized protein
	Q2FZ03	0.243695	0.0744084	SAOUHSC_01268	Thiamine_BP domain-containing protein
	Q2G1U6	0.241084	6.25887e-06	spx	Global transcriptional regulator Spx	cytosol
	Q2FZX3	0.24029	0.0545214	SAOUHSC_00862	Uncharacterized protein
	Q2G0R9	0.238826	0.00719416	pth	Peptidyl-tRNA hydrolase (PTH) (EC 3.1.1.29)	cytoplasm
	O33599	0.238456	0.000157813	lytM	Glycyl-glycine endopeptidase LytM (EC 3.4.24.75)	extracellular region
	Q2FYR9	0.238136	0.000485319	trpE	Anthranilate synthase component I (EC 4.1.3.27)
	Q2G208	0.234432	0.00528813	SAOUHSC_02809	Gluconate operon transcriptional repressor, putative
	Q2G0C6	0.233629	0.00102368	SAOUHSC_00679	HTH lysR-type domain-containing protein
	Q2FUX3	0.230622	0.0143895	isaB	Immunodominant staphylococcal antigen B	extracellular region
	Q2G090	0.230461	0.0733471	SAOUHSC_00730	DNA helicase (EC 3.6.4.12)	bacterial nucleoid
	Q2FVF7	0.224808	0.0374176	SAOUHSC_02757	Antitoxin
	Q2FY61	0.224227	0.001928	SAOUHSC_01604	VOC domain-containing protein
	Q2FV94	0.223509	0.00511608	SAOUHSC_02840	L-serine dehydratase (EC 4.3.1.17)
	Q2FX95	0.221725	1.44503e-05	SAOUHSC_01982	Ribosomal large subunit pseudouridine synthase, RluD subfamily, putative (EC 4.2.1.70)
	Q2FYR3	0.22021	0.0149717	trpA	Tryptophan synthase alpha chain (EC 4.2.1.20)	cytosol
	Q2FXS6	0.219087	0.0484761	SAOUHSC_01759	Cell shape-determining protein MreC (Cell shape protein MreC)	plasma membrane
	Q2G2L0	0.218673	0.0580285	SAOUHSC_00638	HTH dtxR-type domain-containing protein
	Q2G2H3	0.211062	0.0315632	SAOUHSC_02009	ABC transporter domain-containing protein	integral component of membrane
	Q2G0E0	0.210025	0.000137573	graR	Response regulator protein GraR (Glycopeptide resistance-associated protein R)	cytosol
	Q2FYT3	0.209373	0.0313182	sbcC	Nuclease SbcCD subunit C
	O50581	0.209078	0.0574246	recG	ATP-dependent DNA helicase RecG (EC 3.6.4.12)
	Q2G0M5	0.208956	3.17511e-07	SAOUHSC_00535	Uncharacterized epimerase/dehydratase SAOUHSC_00535
	Q2G0Z4	0.207341	0.004674	SAOUHSC_00367	Uncharacterized protein	integral component of membrane
	Q2G2X6	0.205419	0.00067249	SAOUHSC_00646	Penicillin-binding protein 4, putative	integral component of membrane
	Q2FZT8	0.204836	0.000259227	SAOUHSC_00902	Signal peptidase I (EC 3.4.21.89)	integral component of plasma membrane
	gene_45	0.201301	0.0127703	gene_45	Uncharacterized protein
	Q2G2R6	0.199131	0.0647828	SAOUHSC_02130	Uncharacterized protein
	Q2FZI9	0.193323	0.0185393	purF	Amidophosphoribosyltransferase (ATase) (EC 2.4.2.14)
	Q2FY89	0.193202	0.000600523	SAOUHSC_01575	Helix-turn-helix domain protein
	Q2FWH7	0.192952	0.00166759	kdpD	Sensor histidine kinase KdpD (EC 2.7.13.3)	integral component of plasma membrane
	Q2G257	0.192704	1.56609e-05	SAOUHSC_01477	Uncharacterized protein	integral component of membrane
	Q2FY36	0.190335	9.63585e-05	SAOUHSC_01630	Rhodanese domain-containing protein	integral component of membrane
	Q2FXE0	0.190264	0.00166774	SAOUHSC_01923	Peptidase_M78 domain-containing protein
	Q2G0U9	0.189465	0.0111666	sle1	N-acetylmuramoyl-L-alanine amidase sle1 (EC 3.5.1.28)	cell surface
	Q2FZL8	0.189333	0.00240544	SAOUHSC_00982	Isochorismate synthase (EC 5.4.4.2)
	Q2FZJ3	0.18796	0.00218296	purC	Phosphoribosylaminoimidazole-succinocarboxamide synthase (EC 6.3.2.6)	cytosol
	Q2G088	0.187134	0.00536248	SAOUHSC_00732	Amino acid ABC transporter, permease protein, putative	ATP-binding cassette (ABC) transporter complex
	Q2FZA1	0.186715	0.00148528	SAOUHSC_01138	Uncharacterized N-acetyltransferase SAOUHSC_01138 (EC 2.3.1.-)
	Q2G059	0.186508	0.0729911	SAOUHSC_00763	Uncharacterized protein	polysome
	Q2FZD6	0.185596	0.00535582	SAOUHSC_01096	Uncharacterized protein	cell division site
	gene_2765	0.184003	0.00165453	gene_2765	Uncharacterized protein
	Q2FZJ1	0.1834	0.000664754	purQ	Phosphoribosylformylglycinamidine synthase subunit PurQ (FGAM synthase) (EC 6.3.5.3)	cytoplasm
	Q2G0Z8	0.181846	0.0379316	SAOUHSC_00363	Uncharacterized protein
	Q2G2H0	0.180022	0.00754334	SAOUHSC_02010	Uncharacterized protein
	Q2FVD4	0.178215	0.0315485	SAOUHSC_02779	Uncharacterized protein
	Q2FZV0	0.177706	0.0189887	SAOUHSC_00890	Uncharacterized protein
	Q9RQQ0	0.177361	0.0285981	icaR	Biofilm operon icaADBC HTH-type negative transcriptional regulator IcaR (Intercellular adhesion protein R)
	Q2FYS6	0.177225	0.0376403	plsY	Glycerol-3-phosphate acyltransferase	integral component of membrane
	Q2FV22	0.177133	0.000406523	panC	Pantothenate synthetase (PS) (EC 6.3.2.1)	cytosol
	Q2FZI8	0.176446	0.00705144	purM	Phosphoribosylformylglycinamidine cyclo-ligase (EC 6.3.3.1)	cytosol
	Q2FXQ9	0.175465	0.0343442	hemA	Glutamyl-tRNA reductase (GluTR) (EC 1.2.1.70)
	Q2FZI6	0.171157	0.000248731	purH	Bifunctional purine biosynthesis protein PurH	cytosol
	Q2FXY1	0.166237	0.00098167	aroE	Shikimate dehydrogenase (NADP(+)) (SDH) (EC 1.1.1.25)	cytosol
	Q2G2M5	0.166213	1.1216e-05	SAOUHSC_00514	Uncharacterized protein
	Q2FYH7	0.161537	0.00495209	SAOUHSC_01470	DnaB_2 domain-containing protein
	Q2FWG3	0.159915	0.000465214	thiE	Thiamine-phosphate synthase (TP synthase) (TPS) (EC 2.5.1.3)	cytoplasm
	Q2FV28	0.159754	0.00640872	queH	Epoxyqueuosine reductase QueH (EC 1.17.99.6)
	Q2G2Q3	0.15865	0.0301077	truB	tRNA pseudouridine synthase B (EC 5.4.99.25)
	Q2FVQ2	0.157942	3.9919e-05	SAOUHSC_02650	Uncharacterized lipoprotein SAOUHSC_02650	plasma membrane
	Q2FWL6	0.15764	0.000236127	rex	Redox-sensing transcriptional repressor Rex	cytoplasm
	Q2FZ12	0.155596	0.00771152	SAOUHSC_01259	HTH cro/C1-type domain-containing protein	integral component of membrane
	Q2FYN0	0.151837	0.0531571	SAOUHSC_01405	Uncharacterized protein
	Q2G037	0.151248	0.0208686	whiA	Probable cell division protein WhiA
	Q2FZN7	0.143207	0.0337836	SAOUHSC_00963	Lipoate--protein ligase (EC 6.3.1.20)	cytoplasm
	Q2FVH3	0.141523	2.35175e-05	SAOUHSC_02739	2-dehydropantoate 2-reductase (EC 1.1.1.169)
	Q2FYK2	0.140872	0.00180603	SAOUHSC_01438	Nfu_N domain-containing protein
	Q2FZX4	0.140527	0.00528792	lipA	Lipoyl synthase (EC 2.8.1.8)	cytoplasm
	Q2FX20	0.139938	0.0647425	SAOUHSC_02086	PV83 orf 4-like protein-related protein
	Q2FZ11	0.138649	0.0108851	SAOUHSC_01260	CDP-diacylglycerol--glycerol-3-phosphate 3-phosphatidyltransferase (EC 2.7.8.5)	integral component of membrane
	Q2FZ66	0.128918	0.00581051	rlmN	Probable dual-specificity RNA methyltransferase RlmN (EC 2.1.1.192)	cytoplasm
	Q2FZJ2	0.125721	0.0231595	purS	Phosphoribosylformylglycinamidine synthase subunit PurS	cytoplasm
	Q2FV62	0.125091	0.00244037	SAOUHSC_02875	D-lactate dehydrogenase (EC 1.1.1.28)
	Q2G0Y0	0.124169	0.0396325	SAOUHSC_00382	NAD(P)-bd_dom domain-containing protein
	Q2FX13	0.123677	0.0607175	SAOUHSC_02093	UPF0435 protein SAOUHSC_02093
	Q2FZJ0	0.115314	0.0421302	purL	Phosphoribosylformylglycinamidine synthase subunit PurL	cytoplasm
	Q2FYJ1	0.112882	6.63397e-05	SAOUHSC_01454	53EXOc domain-containing protein
	Q2G2U1	0.110836	0.000724461	saeS	Histidine protein kinase SaeS (EC 2.7.13.3)	integral component of membrane
	Q2G2H1	0.110265	0.00326631	SAOUHSC_02014	Uncharacterized protein
	gene_2717	0.108248	0.00951544	gene_2717	Uncharacterized protein
	Q2FXW6	0.105309	0.00304349	udk	Uridine kinase (EC 2.7.1.48)	cytoplasm
	Q2G0M2	0.0976275	0.00834666	SAOUHSC_00538	Haloacid dehalogenase-like hydrolase, putative	cytosol
	Q53727	0.0974337	0.00503762	pcrA	ATP-dependent DNA helicase PcrA (EC 3.6.4.12)	cytosol
	Q2G0S7	0.0970082	0.0204834	SAOUHSC_00467	Pur operon repressor
	Q2FZM8	0.0947005	0.011192	SAOUHSC_00972	Uncharacterized protein
	Q2FZW3	0.0925829	0.000237554	dltD	Protein DltD	integral component of membrane
	Q2FYR7	0.091572	0.000142584	trpD	Anthranilate phosphoribosyltransferase (EC 2.4.2.18)	cytosol
	Q2FXZ6	0.0899426	0.00295494	SAOUHSC_01679	Uncharacterized protein
	gene_2450	0.0886952	0.00176988	gene_2450	Uncharacterized protein
	Q2FWK9	0.0863058	2.62754e-05	SAOUHSC_02280	t(6)A37 threonylcarbamoyladenosine biosynthesis protein TsaE	cytoplasm
	Q2FVU2	0.0824194	0.0620984	SAOUHSC_02600	Uncharacterized protein
	Q2G2G7	0.0817934	0.00607313	SAOUHSC_01054	UPF0637 protein SAOUHSC_01054
	Q2FYG1	0.0791384	0.00961724	gpsA	Glycerol-3-phosphate dehydrogenase [NAD(P)+] (EC 1.1.1.94)	cytosol
	Q2FZ78	0.0785703	0.00257313	SAOUHSC_01163	Pseudouridine synthase (EC 5.4.99.-)
	Q2FYU1	0.0785227	0.0210981	lexA	LexA repressor (EC 3.4.21.88)
	gene_2766	0.0746568	0.000522847	gene_2766	Uncharacterized protein
	Q2FY10	0.0725037	0.000177494	SAOUHSC_01664	Putative pyruvate, phosphate dikinase regulatory protein
	Q2FZ86	0.0645957	0.000382785	sepF	Cell division protein SepF	cytoplasm
	Q2G0Z9	0.0638806	1.54717e-05	SAOUHSC_00362	Uncharacterized protein
	Q2G2W6	0.0593382	0.000349901	SAOUHSC_02626	Uncharacterized protein
	Q2G2A1	0.0589086	2.90109e-05	SAOUHSC_01692	CMP/dCMP-type deaminase domain-containing protein
	Q9F0R1	0.0546238	0.00641142	sarR	HTH-type transcriptional regulator SarR (Staphylococcal accessory regulator R)	cytoplasm
	Q2FWV6	0.0532417	0.00526206	scn	Staphylococcal complement inhibitor (SCIN)	extracellular region
	Q2FZT1	0.0495148	4.2662e-06	SAOUHSC_00909	Uncharacterized protein	cytosol
	Q2G0G2	0.0481519	0.0019121	SAOUHSC_00607	Uncharacterized protein
	Q2G189	0.0447152	1.18849e-05	esxA	Type VII secretion system extracellular protein A (Ess extracellular protein A)	extracellular region
	Q2G0B9	0.0444103	0.0711293	SAOUHSC_00686	Uncharacterized protein
	Q2G1U5	0.0424366	0.00505987	mecA	Adapter protein MecA
	Q2FZ77	0.041809	3.8627e-05	pyrR	Bifunctional protein PyrR
	Q2FZC2	0.0417424	0.00501789	SAOUHSC_01110	Fibrinogen-binding protein	extracellular space
	P0A086	0.0351685	0.00559516	msrA2	Peptide methionine sulfoxide reductase MsrA 2	cytoplasm
	gene_337	0.0350554	0.00746597	gene_337	Uncharacterized protein
	Q2FY55	0.0348282	0.000203907	SAOUHSC_01610	UPF0403 protein SAOUHSC_01610
	Q2FV08	0.0295812	0.00171575	SAOUHSC_02935	HTH-type transcriptional regulator
	gene_2764	0.0294104	0.00746759	gene_2764	Uncharacterized protein
	Q2FY45	0.0283208	0.000322839	nusB	Transcription antitermination protein NusB (Antitermination factor NusB)	cytosol
	Q2G009	0.0162645	0.000156085	SAOUHSC_00819	Cold shock protein CspA	cytosol
	Q2G104	0.015328	1.55088e-06	SAOUHSC_00357	HTH cro/C1-type domain-containing protein
	Q2FUQ9	0.00289183	5.33399e-06	SAOUHSC_03045	Cold shock protein CspA	cytosol
