# Supplementary material for: Proteomics and Transcriptomics Uncover Key Processes for Elasnin Tolerance in Methicillin-Resistant Staphylococcus aureus
Source: mSystems. 2022 Jan 25;7(1):e01393-21. doi: 10.1128/msystems.01393-21 (PMC8788329; doi:10.1128/msystems.01393-21)
Supplement: TABLE S3 [file msystems.01393-21-st003.xlsx]

## Sheet: Sheet0
Table S3. Differentially expressed genes in the ancestral and evolved strain after elasnin treatment compared those before treatment.
Strain	Locus Tag	Corresponding Uniprot ID	Fold change	p-value	FDR	Gene names	Protein names
Ancestral (after vs before treatment)	KNNFDEDG_00373	Q2FXS4	1053.12	3.50782e-07	1.48321e-05	SAOUHSC_01761	hypothetical protein
	KNNFDEDG_02139	Q2FV65	860.391	1.00721e-06	3.16028e-05	SAOUHSC_02872	hypothetical protein
	KNNFDEDG_01059	Q2FZS8	816.961	1.15532e-06	3.50535e-05	clpB	Chaperone protein ClpB
	KNNFDEDG_00024	Q2FWP1	773.095	1.17007e-08	8.01045e-07	hlb	Phospholipase C
	KNNFDEDG_02266	Q2FVK3	633.991	8.31987e-06	0.000160971	SAOUHSC_02708	Gamma-hemolysin component A
	KNNFDEDG_02786	gene_2767	380.566	7.44897e-06	0.000151822	#N/A	hypothetical protein
	KNNFDEDG_00629	Q2FYP6	331.882	3.35173e-05	0.000481136	pstS	Phosphate-binding protein PstS
	KNNFDEDG_02781	#N/A	327.759	1.80736e-05	0.000296052	#N/A	DNA-invertase hin
	KNNFDEDG_00875	Q2FZC2	325.768	3.09813e-06	7.25616e-05	SAOUHSC_01110	hypothetical protein
	KNNFDEDG_00575	gene_546	310.625	1.19354e-13	3.66729e-11	#N/A	hypothetical protein
	KNNFDEDG_02787	gene_2768	200.214	3.6533e-11	5.13385e-09	#N/A	hypothetical protein
	KNNFDEDG_01172	gene_1147	188.745	1.09817e-05	0.00020083	#N/A	hypothetical protein
	KNNFDEDG_01978	Q2G276	174.701	7.66289e-07	2.63271e-05	SAOUHSC_00003	hypothetical protein
	KNNFDEDG_02679	gene_2652	168.259	1.16242e-05	0.000211133	#N/A	hypothetical protein
	KNNFDEDG_01171	gene_1146	155.363	0.000121021	0.00127718	#N/A	hypothetical protein
	KNNFDEDG_02265	Q2FVK2	138.027	7.26486e-05	0.000914961	hlgC	Gamma-hemolysin component C
	KNNFDEDG_01449	Q2G0P8	135.357	1.42985e-06	3.94469e-05	ctsR	Transcriptional regulator CtsR
	KNNFDEDG_00703	Q2FYX4	134.545	0.0157291	0.0486636	SAOUHSC_01299	hypothetical protein
	KNNFDEDG_01170	gene_1145	132.274	0.000463708	0.00346572	#N/A	hypothetical protein
	KNNFDEDG_02680	gene_2653	97.4687	0.000134235	0.0013712	#N/A	hypothetical protein
	KNNFDEDG_02788	gene_2769	95.4544	1.40496e-06	3.94469e-05	#N/A	hypothetical protein
	KNNFDEDG_00830	Q2FZ75	90.3424	3.25537e-12	6.04662e-10	pyrB	Aspartate carbamoyltransferase
	KNNFDEDG_02264	Q2FVK1	81.247	7.53862e-05	0.000936191	hlgB	Gamma-hemolysin component B
	KNNFDEDG_02745	gene_2722	80.1902	7.92222e-05	0.000979274	#N/A	hypothetical protein
	KNNFDEDG_01006	Q2FZP3	78.1593	3.62344e-12	6.04662e-10	SAOUHSC_00957	hypothetical protein
	KNNFDEDG_01856	Q2G1M1	76.0602	0.000101774	0.00114657	SAOUHSC_00086	Diacetyl reductase [(S)-acetoin forming]
	KNNFDEDG_02152	Q2FV82	72.658	1.89006e-10	2.01859e-08	SAOUHSC_02853	hypothetical protein
	KNNFDEDG_01849	Q2G260	72.0448	0.000324515	0.00262562	SAOUHSC_00094	hypothetical protein
	KNNFDEDG_01216	Q2G055	69.4546	0.000171132	0.00164954	hpf	Ribosome hibernation promotion factor
	KNNFDEDG_01098	Q2FZW2	58.8046	4.3262e-05	0.000607945	SAOUHSC_00873	Fe/S biogenesis protein NfuA
	KNNFDEDG_01448	Q2G0P7	58.4442	0.000308762	0.0025366	mcsA	Protein-arginine kinase activator protein
	KNNFDEDG_02721	gene_2695	58.2443	8.26263e-05	0.000996831	#N/A	hypothetical protein
	KNNFDEDG_00676	Q2FYU0	56.8183	6.32542e-08	3.44671e-06	SAOUHSC_01334	hypothetical protein
	KNNFDEDG_00096	Q93Q23	55.1325	4.0494e-05	0.000578176	mgt	Monofunctional glycosyltransferase
	KNNFDEDG_00044	#N/A	52.4699	0.00157065	0.00872268	#N/A	hypothetical protein
	KNNFDEDG_02776	Q2FWX7	52.4362	0.00157139	0.00872268	SAOUHSC_02144	hypothetical protein
	KNNFDEDG_02258	Q2FVJ5	51.4012	0.00145888	0.00825254	bioD	ATP-dependent dethiobiotin synthetase BioD
	KNNFDEDG_00999	Q2FZN8	51.3951	0.00031957	0.0025983	SAOUHSC_00962	hypothetical protein
	KNNFDEDG_02547	Q2FWB7	49.4991	0.000587193	0.00423731	SAOUHSC_02381	General stress protein 20U
	KNNFDEDG_01392	Q2G0J9	49.4582	6.83282e-05	0.000864627	SAOUHSC_00561	hypothetical protein
	KNNFDEDG_00701	Q2FYW7	49.0308	0.00111296	0.00663307	SAOUHSC_01306	hypothetical protein
	KNNFDEDG_01697	P60643	48.9661	8.68822e-11	1.06574e-08	#N/A	Antiholin-like protein LrgB
	KNNFDEDG_01661	#N/A	48.8716	0.000854354	0.00552331	#N/A	putative antitoxin YezG
	KNNFDEDG_02746	gene_2723	46.8589	0.000184493	0.00174062	#N/A	hypothetical protein
	KNNFDEDG_02259	Q2FVJ6	46.5198	1.64379e-05	0.000272604	bioA	L-Lysine--8-amino-7-oxononanoate transaminase
	KNNFDEDG_02162	Q2FV92	45.9536	7.46169e-07	2.62145e-05	SAOUHSC_02842	hypothetical protein
	KNNFDEDG_01780	Q2G1F1	44.8619	7.6687e-06	0.000153721	SAOUHSC_00174	hypothetical protein
	KNNFDEDG_00653	Q2FYS2	43.1511	7.92367e-06	0.00015556	SAOUHSC_01363	Protein UmuC
	KNNFDEDG_01660	#N/A	42.7878	0.00282386	0.013512	#N/A	putative antitoxin YezG
	KNNFDEDG_01698	P72358	42.2607	4.1013e-14	2.56703e-11	#N/A	Antiholin-like protein LrgA
	KNNFDEDG_01977	Q2G275	42.1848	0.00164747	0.00905091	recF	DNA replication and repair protein RecF
	KNNFDEDG_01659	Q2G2Q6	41.6125	0.00239438	0.0120896	SAOUHSC_00277	putative antitoxin YezG
	KNNFDEDG_01393	Q2G0K0	39.973	2.30281e-06	5.85573e-05	SAOUHSC_00560	hypothetical protein
	KNNFDEDG_02750	gene_2727	39.1878	3.0622e-08	1.8169e-06	#N/A	hypothetical protein
	KNNFDEDG_00973	Q2FZK9	38.3907	0.000185252	0.00174163	SAOUHSC_00992	Transcriptional regulator SlyA
	KNNFDEDG_00004	gene_4	36.3594	8.78134e-11	1.06574e-08	#N/A	hypothetical protein
	KNNFDEDG_02488	P0A0B9	35.1082	0.000320165	0.0025983	#N/A	Tagatose-6-phosphate kinase
	KNNFDEDG_00083	Q2FX06	34.1866	9.50498e-07	3.05763e-05	SAOUHSC_02101	hypothetical protein
	KNNFDEDG_01334	Q2G2K9	34.1463	0.00012768	0.00132144	SAOUHSC_00639	hypothetical protein
	KNNFDEDG_02475	Q2FW51	33.9927	8.56489e-05	0.00101621	SAOUHSC_02466	Protein map
	KNNFDEDG_00713	Q2FYX8	33.1855	0.00275412	0.0133457	SAOUHSC_01295	hypothetical protein
	KNNFDEDG_01812	Q2G1I6	33.0055	0.000380346	0.00298684	SAOUHSC_00136	Bicarbonate transport ATP-binding protein CmpD
	KNNFDEDG_01672	gene_1644	32.6597	1.30305e-05	0.000230407	#N/A	hypothetical protein
	KNNFDEDG_00688	Q2FYV4	32.5645	1.35066e-05	0.000237255	SAOUHSC_01320	hypothetical protein
	KNNFDEDG_01260	Q2G2G0	31.4138	0.000145342	0.001448	SAOUHSC_00717	hypothetical protein
	KNNFDEDG_00011	Q2FWU1	31.3521	1.08107e-08	7.69831e-07	SAOUHSC_02184	hypothetical protein
	KNNFDEDG_02718	Q2FYA6	30.3542	0.00313428	0.0147074	SAOUHSC_01558	hypothetical protein
	KNNFDEDG_01353	Q2G2U9	30.0853	0.000708414	0.00483751	sarA	Transcriptional regulator SarA
	KNNFDEDG_01095	Q2FZV9	29.7997	6.54129e-07	2.42194e-05	SAOUHSC_00876	hypothetical protein
	KNNFDEDG_02790	gene_2771	29.002	0.00392803	0.0173668	#N/A	hypothetical protein
	KNNFDEDG_01866	Q2G1N3	28.9612	0.00104305	0.00638746	sbnA	putative siderophore biosynthesis protein SbnA
	KNNFDEDG_01662	Q2G2Q9	28.5662	0.000118156	0.00125688	SAOUHSC_00274	putative antitoxin YezG
	KNNFDEDG_02747	gene_2724	28.4104	9.14059e-05	0.00107041	#N/A	hypothetical protein
	KNNFDEDG_02789	gene_2770	27.7625	0.0024342	0.0122398	#N/A	hypothetical protein
	KNNFDEDG_00019	Q2FWV1	27.4377	1.45421e-05	0.000248894	SAOUHSC_02174	hypothetical protein
	KNNFDEDG_00025	Q2FWW1	27.2684	0.000291567	0.00245578	SAOUHSC_02161	Protein map
	KNNFDEDG_02087	Q2FV10	26.2761	1.85626e-07	8.60834e-06	SAOUHSC_02933	Betaine aldehyde dehydrogenase
	KNNFDEDG_01671	gene_1643	26.1728	0.00109008	0.00656841	#N/A	hypothetical protein
	KNNFDEDG_02010	Q2FUT0	25.9793	0.000147724	0.00146083	SAOUHSC_03021	Adenosyl-chloride synthase
	KNNFDEDG_00816	Q2G264	25.8108	0.000410207	0.00316547	SAOUHSC_01180	hypothetical protein
	KNNFDEDG_02486	Q2G2R4	25.7695	0.00102481	0.00630469	lacA	Galactose-6-phosphate isomerase subunit LacA
	KNNFDEDG_00317	Q2FXL6	25.5682	0.000327287	0.00264005	SAOUHSC_01819	Putative universal stress protein
	KNNFDEDG_02059	Q2FUX3	25.4128	0.000825783	0.0054173	isaB	Immunodominant staphylococcal antigen B
	KNNFDEDG_01030	Q2G1U5	25.2967	0.00327825	0.0151894	mecA	Adapter protein MecA 1
	KNNFDEDG_01855	Q2G289	24.721	0.00181076	0.009751	SAOUHSC_00088	UDP-N-acetylglucosamine 4-epimerase
	KNNFDEDG_02011	Q2FUT1	24.6247	0.000614181	0.00437094	SAOUHSC_03020	hypothetical protein
	KNNFDEDG_00815	Q2G267	24.1857	8.27431e-05	0.000996831	SAOUHSC_01181	hypothetical protein
	KNNFDEDG_01663	Q2G178	23.7704	0.00376058	0.0169607	essG	putative antitoxin YezG
	KNNFDEDG_00827	Q2FZ72	22.9365	0.000218814	0.00194744	carB	Carbamoyl-phosphate synthase large chain
	KNNFDEDG_00872	Q2FZB7	22.6967	2.56942e-05	0.000398858	SAOUHSC_01115	Staphylococcal complement inhibitor
	KNNFDEDG_02748	gene_2725	21.5044	0.00213211	0.0111265	#N/A	hypothetical protein
	KNNFDEDG_00977	Q2FZL2	21.1342	0.000592148	0.00426155	sspA	Glutamyl endopeptidase
	KNNFDEDG_00014	Q2FWU4	21.0638	1.24603e-06	3.63598e-05	SAOUHSC_02181	hypothetical protein
	KNNFDEDG_02785	gene_2766	20.8929	6.96848e-06	0.000145358	#N/A	hypothetical protein
	KNNFDEDG_01343	P0C948	20.3509	5.51069e-05	0.000739374	#N/A	Na(+)/H(+) antiporter subunit F
	KNNFDEDG_02681	gene_2654	20.3039	0.000110604	0.00121029	#N/A	hypothetical protein
	KNNFDEDG_02749	gene_2726	20.1188	0.0046687	0.0196926	#N/A	hypothetical protein
	KNNFDEDG_02717	Q2FWR9	19.932	8.9409e-06	0.000169306	SAOUHSC_02211	hypothetical protein
	KNNFDEDG_02682	#N/A	19.7595	0.000175453	0.00167372	#N/A	hypothetical protein
	KNNFDEDG_01998	Q2FUR7	19.7495	0.00012769	0.00132144	SAOUHSC_03035	hypothetical protein
	KNNFDEDG_01447	Q2G0P6	19.6748	0.00389708	0.0172844	mcsB	Protein-arginine kinase
	KNNFDEDG_00967	Q2FZK2	19.5105	1.72323e-07	8.3422e-06	qoxD	Quinol oxidase subunit 4
	KNNFDEDG_01539	#N/A	19.3432	0.00304087	0.0143701	#N/A	hypothetical protein
	KNNFDEDG_01617	Q2G131	19.3276	0.000117051	0.0012519	SAOUHSC_00325	putative iron uptake system component EfeM
	KNNFDEDG_01166	Q2G2X7	19.2414	5.23135e-11	6.98385e-09	ssl10	Toxic shock syndrome toxin-1
	KNNFDEDG_00708	Q2FYX1	18.8419	0.000837818	0.00544642	SAOUHSC_01302	hypothetical protein
	KNNFDEDG_00020	Q2FWV2	18.632	7.51947e-06	0.000152098	SAOUHSC_02173	hypothetical protein
	KNNFDEDG_02509	Q2FW80	18.6252	0.000417532	0.00321271	SAOUHSC_02424	Inner membrane protein YdjM
	KNNFDEDG_00707	Q2FYW9	18.476	4.27462e-05	0.000603875	SAOUHSC_01304	hypothetical protein
	KNNFDEDG_00023	Q2FWV6	18.2575	0.000147604	0.00146083	scn	Staphylococcal complement inhibitor
	KNNFDEDG_01865	Q2G1N2	18.2498	0.00381056	0.0170708	sbnB	Delta(1)-pyrroline-2-carboxylate reductase
	KNNFDEDG_00963	Q2FZJ7	18.0033	0.00408399	0.0178174	SAOUHSC_01005	hypothetical protein
	KNNFDEDG_02767	gene_2746	17.8094	0.00417206	0.0180521	#N/A	IS6 family transposase IS257-2
	KNNFDEDG_00101	Q2G2V9	17.7161	0.000191041	0.00177728	SAOUHSC_02006	putative protein YfhP
	KNNFDEDG_02228	Q2FVF5	17.5831	4.31074e-06	9.57624e-05	SAOUHSC_02759	putative lipoprotein YehR
	KNNFDEDG_02016	Q2FUT6	17.4047	0.00120174	0.00705888	hisZ	ATP phosphoribosyltransferase regulatory subunit
	KNNFDEDG_02651	Q2FWL9	17.2804	0.000480236	0.00357167	SAOUHSC_02270	Ammonium transporter
	KNNFDEDG_01057	#N/A	17.2009	0.0119034	0.039307	#N/A	hypothetical protein
	KNNFDEDG_02756	gene_2733	17.1411	0.0041281	0.017922	#N/A	hypothetical protein
	KNNFDEDG_01664	Q2G2Q8	16.9667	0.00230236	0.0117764	SAOUHSC_00275	putative antitoxin YezG
	KNNFDEDG_00413	Q2FXW8	16.8674	3.18854e-05	0.000467769	SAOUHSC_01712	Kinase A inhibitor
	KNNFDEDG_01810	Q2G1I4	16.859	0.00260403	0.0128994	SAOUHSC_00138	Putative aliphatic sulfonates transport permease protein SsuC
	KNNFDEDG_01936	Q2G1R7	16.7808	0.0101987	0.0348727	SAOUHSC_00035	Thiosulfate sulfurtransferase GlpE
	KNNFDEDG_00560	Q2G257	16.6809	0.00276691	0.0133592	SAOUHSC_01477	hypothetical protein
	KNNFDEDG_00200	gene_169	16.4018	1.19438e-07	6.25295e-06	#N/A	hypothetical protein
	KNNFDEDG_00608	Q2FYM3	16.2681	0.00395408	0.0174502	SAOUHSC_01415	Putative ring-cleaving dioxygenase MhqA
	KNNFDEDG_00706	Q2FYX7	16.2238	0.0013678	0.0078538	SAOUHSC_01296	hypothetical protein
	KNNFDEDG_00440	Q2FXZ1	16.2036	0.0039896	0.0175201	grpE	Protein GrpE
	KNNFDEDG_01563	Q2G0X7	15.9664	0.000350657	0.0027782	ssl3	hypothetical protein
	KNNFDEDG_02751	#N/A	15.9495	5.84737e-05	0.000765318	#N/A	hypothetical protein
	KNNFDEDG_01602	Q2G120	15.7734	0.000462807	0.00346572	SAOUHSC_00340	Cystathionine beta-lyase MetC
	KNNFDEDG_00987	Q2FZM3	15.6882	0.00320464	0.0149587	SAOUHSC_00977	hypothetical protein
	KNNFDEDG_02219	Q2FVE6	15.6474	0.00409138	0.0178205	SAOUHSC_02768	hypothetical protein
	KNNFDEDG_00013	Q2FWU3	15.5468	2.47869e-07	1.08493e-05	SAOUHSC_02182	hypothetical protein
	KNNFDEDG_00988	Q2FZM4	15.5306	1.07728e-05	0.000198368	SAOUHSC_00976	Fe(3+)-citrate-binding protein YfmC
	KNNFDEDG_00003	Q2G2S1	15.26	8.40512e-09	7.01302e-07	SAOUHSC_01536	ATP-dependent Clp protease proteolytic subunit
	KNNFDEDG_01845	Q2G224	15.0314	0.000626396	0.00442455	deoC	Deoxyribose-phosphate aldolase 1
	KNNFDEDG_00010	gene_10	15.0265	1.25285e-06	3.63598e-05	#N/A	hypothetical protein
	KNNFDEDG_01764	Q2G1D4	14.9995	2.27606e-05	0.000368308	SAOUHSC_00191	Staphylococcal complement inhibitor
	KNNFDEDG_01781	Q2G1F2	14.7789	2.63535e-05	0.000406728	azoR	FMN-dependent NADH-azoreductase
	KNNFDEDG_01418	Q2G0M5	14.7583	0.0082153	0.0296417	SAOUHSC_00535	putative epimerase/dehydratase
	KNNFDEDG_00215	Q2G2Y3	14.7227	0.00113341	0.00672493	SAOUHSC_01919	hypothetical protein
	KNNFDEDG_01160	Q2G019	14.6636	0.0060127	0.0238189	SAOUHSC_00808	hypothetical protein
	KNNFDEDG_02261	Q2FVJ8	14.6177	5.56632e-07	2.21822e-05	SAOUHSC_02713	8-amino-7-oxononanoate synthase/2-amino-3-ketobutyrate coenzyme A ligase
	KNNFDEDG_00603	Q2FYL7	14.457	0.00281353	0.013512	SAOUHSC_01422	hypothetical protein
	KNNFDEDG_01031	Q2G1U6	14.3789	0.00880313	0.0312543	spxA	Regulatory protein Spx
	KNNFDEDG_01839	Q2G1L6	14.3691	0.000305946	0.00252332	SAOUHSC_00106	hypothetical protein
	KNNFDEDG_00654	Q2G2M0	14.3673	9.71996e-07	3.08956e-05	SAOUHSC_01362	putative tautomerase.1
	KNNFDEDG_02791	gene_2772	14.2599	0.0044674	0.0190543	#N/A	hypothetical protein
	KNNFDEDG_01755	Q2FWB0	14.1345	0.000900637	0.00573914	SAOUHSC_02388	Cadmium resistance transcriptional regulatory protein CadC
	KNNFDEDG_02632	gene_2604	14.047	0.00252245	0.0125652	#N/A	hypothetical protein
	KNNFDEDG_01554	Q2G0X2	13.9461	0.00462577	0.0195424	SAOUHSC_00401	hypothetical protein
	KNNFDEDG_01503	Q2G229	13.8957	0.00438294	0.0188142	SAOUHSC_00452	putative protein YaaQ
	KNNFDEDG_02489	P0A011	13.8261	0.00951478	0.033087	#N/A	Tagatose 1,6-diphosphate aldolase
	KNNFDEDG_02392	Q2G270	13.819	0.00603825	0.0238846	SAOUHSC_02568	hypothetical protein
	KNNFDEDG_02022	Q2FUU2	13.7737	0.0126033	0.0410377	hisA	1-(5-phosphoribosyl)-5-[(5- phosphoribosylamino)methylideneamino] imidazole-4-carboxamide isomerase
	KNNFDEDG_02668	Q2FX38	13.7588	0.00423704	0.0182596	SAOUHSC_02062	hypothetical protein
	KNNFDEDG_00626	Q2FYP1	13.6745	8.54971e-07	2.87139e-05	SAOUHSC_01394	Aspartokinase
	KNNFDEDG_01154	Q2G011	13.5365	9.96483e-06	0.000184765	SAOUHSC_00817	hypothetical protein
	KNNFDEDG_01530	Q2G0V2	13.5184	0.000397327	0.0030839	metN1	Methionine import ATP-binding protein MetN
	KNNFDEDG_00439	Q2FXZ0	13.4419	0.00380165	0.0170708	hrcA	Heat-inducible transcription repressor HrcA
	KNNFDEDG_01056	Q2FZS6	13.3765	0.000183372	0.00173619	SAOUHSC_00914	2-isopropylmalate synthase
	KNNFDEDG_00687	Q2FYV3	13.3588	0.00268966	0.0131527	SAOUHSC_01321	Threonine synthase
	KNNFDEDG_00630	Q2FYP8	13.2366	0.000665064	0.00463174	SAOUHSC_01387	hypothetical protein
	KNNFDEDG_00216	Q2G2Y4	13.2307	0.00130277	0.00752899	SAOUHSC_01918	hypothetical protein
	KNNFDEDG_01596	Q2G114	13.1699	0.000240108	0.00207472	SAOUHSC_00347	hypothetical protein
	KNNFDEDG_00414	Q2FXW9	13.1315	0.00011986	0.00126994	SAOUHSC_01711	KipI antagonist
	KNNFDEDG_02126	Q2FV51	13.1197	0.000162091	0.00157375	SAOUHSC_02888	hypothetical protein
	KNNFDEDG_01058	Q2FZS7	12.9993	0.0120817	0.0394835	SAOUHSC_00913	HTH-type transcriptional activator AmpR
	KNNFDEDG_01356	Q2G0F2	12.9838	0.00627278	0.0246019	SAOUHSC_00617	hypothetical protein
	KNNFDEDG_02716	gene_2690	12.9005	0.000123079	0.00129378	#N/A	hypothetical protein
	KNNFDEDG_00471	Q2FY23	12.8716	0.00302972	0.0143673	SAOUHSC_01650	putative protein YqgN
	KNNFDEDG_02683	#N/A	12.8694	0.000987342	0.00610232	#N/A	hypothetical protein
	KNNFDEDG_02262	Q2FVJ9	12.83	0.00109265	0.00656841	bioW	6-carboxyhexanoate--CoA ligase
	KNNFDEDG_00828	Q2FZ73	12.8107	0.000835503	0.00544642	carA	Carbamoyl-phosphate synthase small chain
	KNNFDEDG_01694	Q2G1B0	12.7808	9.28715e-05	0.00108282	SAOUHSC_00235	PTS system glucose-specific EIICBA component
	KNNFDEDG_02723	Q2FWS5	12.6577	0.000348418	0.00276867	SAOUHSC_02205	hypothetical protein
	KNNFDEDG_01556	Q2G0X4	12.5778	0.00503345	0.0210648	sl11	hypothetical protein
	KNNFDEDG_02768	gene_2748	12.5488	0.000838381	0.00544642	#N/A	IS6 family transposase IS257-3
	KNNFDEDG_02018	Q2FUT8	12.5075	0.00236037	0.0120271	hisD	Histidinol dehydrogenase
	KNNFDEDG_01758	gene_1733	12.4773	3.69533e-10	3.79482e-08	#N/A	hypothetical protein
	KNNFDEDG_01863	Q2G1N0	12.4598	0.00540358	0.0221618	sbnD	Multidrug resistance protein MdtG
	KNNFDEDG_00831	Q2FZ76	12.3923	1.74795e-06	4.53109e-05	SAOUHSC_01165	Uracil permease
	KNNFDEDG_02508	Q2FW79	12.3027	0.00445705	0.0190543	SAOUHSC_02425	hypothetical protein
	KNNFDEDG_00028	Q2FWW6	12.2792	0.00239527	0.0120896	SAOUHSC_02155	HTH-type transcriptional repressor YtrA
	KNNFDEDG_01313	Q2G0E3	12.2469	0.000235706	0.0020433	SAOUHSC_00662	hypothetical protein
	KNNFDEDG_02260	Q2FVJ7	12.2097	0.00380234	0.0170708	bioB	Biotin synthase
	KNNFDEDG_00826	Q2FZ71	12.1308	0.00072194	0.00490478	pyrF	Orotidine 5'-phosphate decarboxylase
	KNNFDEDG_01811	Q2G1I5	12.0677	0.000229289	0.00202047	SAOUHSC_00137	hypothetical protein
	KNNFDEDG_00873	Q2FZB8	11.95	0.000199446	0.0018113	SAOUHSC_01114	Fibrinogen-binding protein
	KNNFDEDG_00824	Q2FZ69	11.9079	0.00034381	0.00275903	SAOUHSC_01173	hypothetical protein
	KNNFDEDG_00646	Q2FYR5	11.8833	0.00298849	0.014198	trpF	N-(5'-phosphoribosyl)anthranilate isomerase
	KNNFDEDG_01169	gene_1144	11.7983	0.00133436	0.00769488	#N/A	hypothetical protein
	KNNFDEDG_00725	Q2FYZ0	11.7498	0.000889258	0.00569381	SAOUHSC_01282	Glutathione peroxidase BsaA
	KNNFDEDG_00045	#N/A	11.7071	0.00578839	0.0231709	#N/A	Beta-lactamase
	KNNFDEDG_02777	gene_49	11.7043	0.00580429	0.0231998	#N/A	Beta-lactamase
	KNNFDEDG_02061	Q2FUX5	11.6695	1.53833e-05	0.000258323	argR	Arginine repressor
	KNNFDEDG_01564	Q2G1S8	11.6489	8.22186e-05	0.000996831	ssl4	hypothetical protein
	KNNFDEDG_01294	Q2FXE4	11.5666	0.000979082	0.00607772	SAOUHSC_01905	IS1182 family transposase ISSau3
	KNNFDEDG_00655	#N/A	11.5666	0.000979082	0.00607772	#N/A	IS1182 family transposase ISSau3
	KNNFDEDG_00069	Q2FWY8	11.3444	0.00147799	0.0083254	gatC	Aspartyl/glutamyl-tRNA(Asn/Gln) amidotransferase subunit C
	KNNFDEDG_01559	#N/A	11.3147	0.00386724	0.017235	#N/A	Toxic shock syndrome toxin-1
	KNNFDEDG_02263	Q2FVK0	11.2929	0.00398285	0.0175193	SAOUHSC_02711	hypothetical protein
	KNNFDEDG_01520	Q2G0U2	11.2791	0.000241428	0.0020794	SAOUHSC_00435	Glutamate synthase [NADPH] large chain
	KNNFDEDG_02757	#N/A	11.2509	0.00831635	0.0299254	#N/A	Single-stranded DNA-binding protein
	KNNFDEDG_00952	Q2FZI6	11.0661	8.44506e-05	0.00100662	purH	Bifunctional purine biosynthesis protein PurH
	KNNFDEDG_01164	#N/A	10.9944	0.000969792	0.00607772	#N/A	Enterotoxin type C-3
	KNNFDEDG_02166	#N/A	10.9874	0.00392867	0.0173668	#N/A	hypothetical protein
	KNNFDEDG_02095	Q2G1Y4	10.7611	1.01792e-06	3.16028e-05	SAOUHSC_02924	Isoleucine 2-epimerase
	KNNFDEDG_00532	Q2FYE5	10.7297	2.832e-05	0.0004248	SAOUHSC_01508	hypothetical protein
	KNNFDEDG_00199	gene_168	10.7295	0.00794284	0.0288636	#N/A	hypothetical protein
	KNNFDEDG_02743	gene_2720	10.6288	0.0063424	0.0247215	#N/A	IS6 family transposase IS257R2
	KNNFDEDG_01029	Q2G1U4	10.6021	0.0062933	0.0246019	SAOUHSC_00936	hypothetical protein
	KNNFDEDG_00489	Q2FY39	10.5515	2.5583e-06	6.2097e-05	SAOUHSC_01627	hypothetical protein
	KNNFDEDG_02034	Q2FUV4	10.5269	0.000451385	0.00341416	SAOUHSC_02997	hypothetical protein
	KNNFDEDG_00227	Q2G190	10.4718	0.00145461	0.00824588	SAOUHSC_00256	hypothetical protein
	KNNFDEDG_00829	Q2FZ74	10.4095	0.000303507	0.00251666	pyrC	Dihydroorotase
	KNNFDEDG_00995	Q2FZN2	10.3943	0.00046113	0.00346572	SAOUHSC_00968	hypothetical protein
	KNNFDEDG_00899	Q2FZF0	10.3189	2.40944e-06	5.92831e-05	isdB	Iron-regulated surface determinant protein B
	KNNFDEDG_01857	Q2G1M2	10.3151	5.75362e-07	2.2264e-05	SAOUHSC_00085	hypothetical protein
	KNNFDEDG_01847	Q2G228	10.3096	5.2914e-05	0.000713538	deoD	Purine nucleoside phosphorylase DeoD-type
	KNNFDEDG_02088	Q2FV11	10.2245	4.29117e-07	1.73597e-05	betA	Oxygen-dependent choline dehydrogenase
	KNNFDEDG_00869	Q2G1X0	10.2209	0.000163369	0.00158041	hly	Alpha-hemolysin
	KNNFDEDG_02229	Q2FVF7	10.2108	0.0014915	0.00838381	SAOUHSC_02757	hypothetical protein
	KNNFDEDG_00017	Q2FWU7	10.2089	0.0010474	0.00639683	SAOUHSC_02178	hypothetical protein
	KNNFDEDG_02529	Q2FW95	10.188	0.0153528	0.0477206	SAOUHSC_02404	hypothetical protein
	KNNFDEDG_01167	Q2G2N7	10.1564	0.000186965	0.00174544	SAOUHSC_02250	hypothetical protein
	KNNFDEDG_00450	Q2FY01	10.0914	0.00209593	0.011016	SAOUHSC_01673	PhoH-like protein
	KNNFDEDG_01784	Q2G1F6	10.0563	0.0157931	0.048805	SAOUHSC_00169	hypothetical protein
	KNNFDEDG_02012	Q2FUT2	9.98129	0.00571895	0.0230209	SAOUHSC_03019	Putative HMP/thiamine import ATP-binding protein YkoD
	KNNFDEDG_02733	Q2FYC4	9.97279	3.55526e-07	1.48321e-05	SAOUHSC_01540	hypothetical protein
	KNNFDEDG_00625	Q2FYP0	9.89065	0.00143814	0.00818726	asd	Aspartate-semialdehyde dehydrogenase
	KNNFDEDG_01565	Q2G0X8	9.87477	6.1122e-05	0.000792212	SAOUHSC_00384	hypothetical protein
	KNNFDEDG_01518	#N/A	9.82457	0.00571069	0.0230209	#N/A	IS1182 family transposase ISSau3
	KNNFDEDG_02538	#N/A	9.82457	0.00571069	0.0230209	#N/A	IS1182 family transposase ISSau3
	KNNFDEDG_00684	Q2FYV0	9.82424	0.0059579	0.023672	SAOUHSC_01324	hypothetical protein
	KNNFDEDG_02649	Q2FWL7	9.75274	0.00365272	0.0166085	SAOUHSC_02272	hypothetical protein
	KNNFDEDG_00951	Q2FZI5	9.74062	0.000140929	0.00141459	purD	Phosphoribosylamine--glycine ligase
	KNNFDEDG_02783	gene_2764	9.70051	0.00138495	0.00793524	#N/A	hypothetical protein
	KNNFDEDG_00415	Q2FXX0	9.69185	0.00282108	0.013512	SAOUHSC_01710	Biotin carboxyl carrier protein of acetyl-CoA carboxylase
	KNNFDEDG_01155	Q2G012	9.62758	6.29518e-06	0.000134726	emp	Extracellular matrix protein-binding protein emp
	KNNFDEDG_01800	Q2G1H4	9.6041	7.25038e-06	0.000149555	argC	N-acetyl-gamma-glutamyl-phosphate reductase
	KNNFDEDG_02638	Q2FWK4	9.47998	0.00976582	0.0338307	ilvC	Ketol-acid reductoisomerase (NADP(+))
	KNNFDEDG_00168	Q2FXA3	9.39378	0.00160544	0.00887481	hemE	Uroporphyrinogen decarboxylase
	KNNFDEDG_02190	Q2G208	9.39186	0.000951614	0.00600223	SAOUHSC_02809	hypothetical protein
	KNNFDEDG_01064	#N/A	9.34052	7.73793e-06	0.000153721	#N/A	IS1182 family transposase ISSau3
	KNNFDEDG_02071	Q2FUY6	9.28647	8.71503e-06	0.000167404	SAOUHSC_02958	Alkaline phosphatase 3
	KNNFDEDG_01779	Q2G1F0	9.26674	0.00039414	0.00306808	SAOUHSC_00175	sn-glycerol-3-phosphate import ATP-binding protein UgpC
	KNNFDEDG_01782	Q2G1F4	9.24566	0.000690271	0.0047257	SAOUHSC_00171	Glutathione hydrolase proenzyme
	KNNFDEDG_02493	Q2G2D6	9.17416	0.000133731	0.0013712	SAOUHSC_02448	hypothetical protein
	KNNFDEDG_00334	Q2FXN6	9.15443	0.000978905	0.00607772	SAOUHSC_01800	Alkaline phosphatase synthesis transcriptional regulatory protein PhoP
	KNNFDEDG_01838	Q2G1L5	9.08926	0.00615869	0.024242	SAOUHSC_00107	Trifunctional nucleotide phosphoesterase protein YfkN
	KNNFDEDG_01783	Q2G1F5	9.08223	0.00237489	0.012055	SAOUHSC_00170	hypothetical protein
	KNNFDEDG_01601	Q2G119	8.99425	0.00667183	0.0255212	SAOUHSC_00341	Cystathionine gamma-synthase/O-acetylhomoserine (thiol)-lyase
	KNNFDEDG_01000	Q2FZN9	8.98026	0.000117164	0.0012519	SAOUHSC_00961	hypothetical protein
	KNNFDEDG_00321	Q2FXM1	8.92226	0.00216836	0.0112683	SAOUHSC_01814	hypothetical protein
	KNNFDEDG_01840	Q2G1L7	8.91711	3.08089e-06	7.25616e-05	SAOUHSC_00105	putative ABC transporter phosphonate/phosphite binding protein PhnD2
	KNNFDEDG_00009	Q2G2K0	8.87781	0.00212927	0.0111265	SAOUHSC_01530	hypothetical protein
	KNNFDEDG_02669	gene_2642	8.82509	0.00628686	0.0246019	#N/A	hypothetical protein
	KNNFDEDG_00084	Q2FX07	8.70509	0.00873763	0.0310645	SAOUHSC_02100	hypothetical protein
	KNNFDEDG_00514	Q2FY63	8.68414	0.00757618	0.0280172	SAOUHSC_01602	HTH-type transcriptional regulator MalR
	KNNFDEDG_01168	Q2G2N6	8.6195	0.00387304	0.017235	SAOUHSC_02251	hypothetical protein
	KNNFDEDG_02082	Q2FV01	8.5838	0.00890942	0.0315075	SAOUHSC_02943	Citrate transporter
	KNNFDEDG_01919	gene_1896	8.54393	0.00937633	0.032811	#N/A	hypothetical protein
	KNNFDEDG_00008	Q2G2S5	8.48532	0.000210595	0.00188687	SAOUHSC_01531	hypothetical protein
	KNNFDEDG_01673	Q2G184	8.46919	8.78572e-09	7.10844e-07	essC	ESAT-6 secretion machinery protein EssC
	KNNFDEDG_00142	Q2FX86	8.40223	0.00534393	0.0219851	SAOUHSC_01991	Membrane-bound lytic murein transglycosylase F
	KNNFDEDG_01879	#N/A	8.37956	0.000132083	0.00136163	#N/A	putative lipoprotein
	KNNFDEDG_01955	Q2G252	8.34761	0.00262281	0.0129205	rlmH	Ribosomal RNA large subunit methyltransferase H
	KNNFDEDG_02303	Q2FVN6	8.33012	6.3838e-06	0.000135276	SAOUHSC_02666	hypothetical protein
	KNNFDEDG_00007	Q2FWT7	8.27252	0.00276426	0.0133592	SAOUHSC_02188	hypothetical protein
	KNNFDEDG_02782	gene_2763	8.24973	0.00766468	0.0281883	#N/A	hypothetical protein
	KNNFDEDG_01680	Q2G193	8.22687	9.16516e-07	3.02111e-05	SAOUHSC_00253	hypothetical protein
	KNNFDEDG_01176	Q2FYB7	8.16537	0.000673758	0.00467255	SAOUHSC_01547	hypothetical protein
	KNNFDEDG_00416	Q2FXX1	8.14963	0.00311317	0.0146552	SAOUHSC_01709	Biotin carboxylase
	KNNFDEDG_01156	Q2G013	8.07734	0.000142258	0.00142258	SAOUHSC_00814	hypothetical protein
	KNNFDEDG_02145	Q2FV72	8.06897	0.00743039	0.0276696	SAOUHSC_02864	Fe(2+) transporter FeoB
	KNNFDEDG_00508	Q2FY59	8.05826	0.0108611	0.0365229	SAOUHSC_01606	Peptidase T
	KNNFDEDG_01852	Q2G288	8.054	0.00542683	0.0221893	SAOUHSC_00091	hypothetical protein
	KNNFDEDG_01799	Q2G1H3	8.00899	0.00683464	0.0258477	rocD	Ornithine aminotransferase 2
	KNNFDEDG_01561	Q2G2Y0	7.93272	0.00228345	0.0117247	ssl7	hypothetical protein
	KNNFDEDG_00001	Q2FYC6	7.86482	3.18223e-06	7.32462e-05	SAOUHSC_01538	hypothetical protein
	KNNFDEDG_02764	gene_2741	7.86315	0.010092	0.0347238	#N/A	IS6 family transposase IS257-1
	KNNFDEDG_02759	#N/A	7.86315	0.010092	0.0347238	#N/A	IS6 family transposase IS257-1
	KNNFDEDG_00624	Q9EZ12	7.77039	0.000845905	0.00548196	dapA	4-hydroxy-tetrahydrodipicolinate synthase
	KNNFDEDG_02411	Q2FVX7	7.74473	0.00065445	0.0045743	SAOUHSC_02545	hypothetical protein
	KNNFDEDG_00805	Q2FZ60	7.6556	0.00314069	0.0147117	rpmB	50S ribosomal protein L28
	KNNFDEDG_02363	Q2FVU2	7.6497	0.00795641	0.0288636	SAOUHSC_02600	hypothetical protein
	KNNFDEDG_01228	Q2G067	7.62531	0.00188758	0.0100698	SAOUHSC_00754	hypothetical protein
	KNNFDEDG_02181	Q2G1P1	7.5765	0.000800198	0.00530156	norG	HTH-type transcriptional regulator NorG
	KNNFDEDG_00160	Q2G2S6	7.57201	0.0133294	0.0428889	prsA	Foldase protein PrsA
	KNNFDEDG_00533	Q2FY82	7.54158	1.54999e-07	7.66386e-06	SAOUHSC_01583	hypothetical protein
	KNNFDEDG_02399	Q2G2K6	7.49011	0.0134344	0.0431129	ureB	Urease subunit beta
	KNNFDEDG_02712	gene_2686	7.48624	0.00108249	0.00655387	#N/A	hypothetical protein
	KNNFDEDG_02762	gene_2739	7.42276	0.0023164	0.0118256	#N/A	Quaternary ammonium compound-resistance protein QacC
	KNNFDEDG_00966	Q2FZK1	7.36331	0.000298397	0.00249755	qoxC	Quinol oxidase subunit 3
	KNNFDEDG_00697	Q2FYW3	7.27136	0.00443032	0.0189871	SAOUHSC_01311	Vitamin B12 import ATP-binding protein BtuD
	KNNFDEDG_00015	Q2FWU5	7.18764	2.74939e-05	0.000417352	SAOUHSC_02180	hypothetical protein
	KNNFDEDG_00825	Q2FZ70	7.18402	0.00726717	0.0271376	pyrE	Orotate phosphoribosyltransferase
	KNNFDEDG_01789	#N/A	7.15832	0.0063784	0.0248255	#N/A	hypothetical protein
	KNNFDEDG_02098	Q2FV19	7.15803	0.000209146	0.0018802	SAOUHSC_02921	Alpha-acetolactate decarboxylase
	KNNFDEDG_00953	Q2FZI7	7.12574	0.000296222	0.00248715	purN	Phosphoribosylglycinamide formyltransferase
	KNNFDEDG_02031	Q2FUV1	7.11252	0.00846387	0.0303336	SAOUHSC_03000	Capsular polysaccharide type 8 biosynthesis protein cap8A
	KNNFDEDG_01549	#N/A	7.10045	0.00096087	0.00603652	#N/A	putative lipoprotein
	KNNFDEDG_01051	Q2FZS1	7.09472	0.00294658	0.0140239	SAOUHSC_00919	hypothetical protein
	KNNFDEDG_01562	Q2G1S6	7.03333	0.01105	0.0370182	ssl5	hypothetical protein
	KNNFDEDG_02752	#N/A	7.01845	0.00365759	0.0166085	#N/A	hypothetical protein
	KNNFDEDG_00700	Q2FYW6	6.95476	0.00126361	0.00735041	SAOUHSC_01307	Low specificity L-threonine aldolase
	KNNFDEDG_00854	Q2FZA1	6.94236	0.00713411	0.0267154	SAOUHSC_01138	putative N-acetyltransferase
	KNNFDEDG_00018	Q2FWU8	6.94001	0.000204473	0.00185065	SAOUHSC_02177	hypothetical protein
	KNNFDEDG_00397	Q2FXV1	6.91227	0.00451456	0.0192247	SAOUHSC_01730	hypothetical protein
	KNNFDEDG_01625	Q2G139	6.88487	0.000104831	0.00117604	SAOUHSC_00316	hypothetical protein
	KNNFDEDG_00340	Q2FXP2	6.8363	0.00386696	0.017235	SAOUHSC_01794	Glyceraldehyde-3-phosphate dehydrogenase 2
	KNNFDEDG_01420	Q2G0M7	6.8097	5.75084e-07	2.2264e-05	hchA	Protein/nucleic acid deglycase HchA
	KNNFDEDG_00061	Q2G2R8	6.8032	0.00146807	0.00828702	sspP	Staphopain A
	KNNFDEDG_00667	Q2FYS9	6.79426	0.0140426	0.0445823	SAOUHSC_01347	Aconitate hydratase A
	KNNFDEDG_01396	Q2G0K3	6.74655	0.00784522	0.0286895	SAOUHSC_00557	2-succinylbenzoate--CoA ligase
	KNNFDEDG_02085	Q2FV06	6.73497	1.4914e-06	4.06331e-05	SAOUHSC_02937	Glycine betaine transporter OpuD
	KNNFDEDG_02359	Q2FVT7	6.72236	0.00881441	0.0312543	SAOUHSC_02605	putative hydrolase YxeP
	KNNFDEDG_01498	Q2G2W7	6.70071	0.0110471	0.0370182	SAOUHSC_00458	hypothetical protein
	KNNFDEDG_02060	Q2FUX4	6.69818	9.8821e-05	0.00112757	SAOUHSC_02971	Zinc metalloproteinase aureolysin
	KNNFDEDG_00185	Q2FXA8	6.69468	4.36439e-05	0.0006101	SAOUHSC_01957	hypothetical protein
	KNNFDEDG_02784	gene_2765	6.63127	0.00115137	0.00681634	#N/A	hypothetical protein
	KNNFDEDG_00978	Q2FZL3	6.59401	5.06107e-05	0.000689442	sspB	Staphopain B
	KNNFDEDG_00195	Q2FXC8	6.48782	0.00951715	0.033087	splF	Serine protease SplF
	KNNFDEDG_01547	Q2G0X0	6.4568	0.000105954	0.00118362	SAOUHSC_00404	putative lipoprotein
	KNNFDEDG_02230	Q2FVF8	6.44032	0.0106098	0.0359037	SAOUHSC_02756	hypothetical protein
	KNNFDEDG_01785	Q2G1F7	6.43246	0.00705131	0.0265169	SAOUHSC_00168	hypothetical protein
	KNNFDEDG_02322	#N/A	6.42691	0.000108114	0.00119283	#N/A	putative multidrug ABC transporter ATP-binding protein YbhF
	KNNFDEDG_01033	#N/A	6.39044	0.0120231	0.0394835	#N/A	IS1182 family transposase ISSau3
	KNNFDEDG_01150	Q2G007	6.30193	0.00049218	0.00364693	SAOUHSC_00821	hypothetical protein
	KNNFDEDG_01223	Q2G062	6.24971	0.000648251	0.00454286	SAOUHSC_00759	Inner membrane protein YjjP
	KNNFDEDG_02713	#N/A	6.24673	0.00415911	0.0180273	#N/A	Single-stranded DNA-binding protein A
	KNNFDEDG_00635	Q2FYQ3	6.22598	0.00188992	0.0100698	SAOUHSC_01382	hypothetical protein
	KNNFDEDG_01806	Q2G1I0	6.13889	0.000908201	0.00575985	SAOUHSC_00143	hypothetical protein
	KNNFDEDG_00002	gene_2	6.13654	0.0003062	0.00252332	#N/A	hypothetical protein
	KNNFDEDG_01375	Q2G0I1	6.09671	0.000904189	0.00574806	SAOUHSC_00584	hypothetical protein
	KNNFDEDG_00223	gene_192	6.08812	0.00245238	0.012308	#N/A	hypothetical protein
	KNNFDEDG_01286	Q2G0B5	6.01742	0.000246321	0.00211472	SAOUHSC_00690	hypothetical protein
	KNNFDEDG_00485	Q2FY35	5.99748	0.000688809	0.0047257	gcvPB	putative glycine dehydrogenase (decarboxylating) subunit 2
	KNNFDEDG_01884	Q2G1R1	5.98623	0.00256694	0.0127393	SAOUHSC_00041	hypothetical protein
	KNNFDEDG_01552	#N/A	5.96986	0.00401354	0.0175963	#N/A	putative lipoprotein
	KNNFDEDG_01161	#N/A	5.96095	5.12046e-05	0.000693991	#N/A	hypothetical protein
	KNNFDEDG_02732	gene_2706	5.93969	0.00246446	0.0123291	#N/A	hypothetical protein
	KNNFDEDG_00583	Q2FYJ4	5.86365	0.00216926	0.0112683	SAOUHSC_01450	Serine/threonine exchanger SteT
	KNNFDEDG_01560	Q2G2X8	5.84563	0.00516099	0.0213973	SAOUHSC_00394	hypothetical protein
	KNNFDEDG_00513	Q2FY61	5.70692	0.00781374	0.0286182	SAOUHSC_01604	hypothetical protein
	KNNFDEDG_01360	Q2G0F6	5.705	0.00286792	0.0136983	SAOUHSC_00613	Vitamin B12-binding protein
	KNNFDEDG_01546	Q2G1P9	5.69491	0.00174632	0.00951564	SAOUHSC_00054	putative lipoprotein
	KNNFDEDG_00051	Q2FWY2	5.68606	0.00678713	0.0257776	SAOUHSC_02139	Peroxyureidoacrylate/ureidoacrylate amidohydrolase RutB
	KNNFDEDG_00345	Q2FXP8	5.68103	0.00123918	0.00722405	SAOUHSC_01787	Lysine-specific permease
	KNNFDEDG_00616	Q2FYN0	5.62561	0.00586674	0.0234144	SAOUHSC_01405	hypothetical protein
	KNNFDEDG_01395	Q2G0K2	5.60759	0.00144533	0.00821072	SAOUHSC_00558	Putative acetyl-CoA C-acetyltransferase YhfS
	KNNFDEDG_01532	Q2G0V4	5.57824	0.00155924	0.00869137	SAOUHSC_00421	O-acetylserine dependent cystathionine beta-synthase
	KNNFDEDG_00542	Q2FYF1	5.49909	0.00158946	0.00880468	ebpS	Elastin-binding protein EbpS
	KNNFDEDG_00186	#N/A	5.49066	2.05e-05	0.00033375	#N/A	hypothetical protein
	KNNFDEDG_01678	Q2G189	5.48995	0.0076414	0.0281414	esxA	ESAT-6 secretion system extracellular protein A
	KNNFDEDG_00059	Q2G2R6	5.47554	0.000138177	0.00139747	SAOUHSC_02130	hypothetical protein
	KNNFDEDG_00640	Q2FYQ9	5.45112	0.0119246	0.039307	SAOUHSC_01376	hypothetical protein
	KNNFDEDG_01745	gene_1720	5.4429	0.0111587	0.0373355	#N/A	hypothetical protein
	KNNFDEDG_00788	Q2FZ42	5.41307	0.00225008	0.0116077	rplS	50S ribosomal protein L19
	KNNFDEDG_01165	Q2FXC0	5.41004	1.29373e-06	3.71426e-05	SAOUHSC_01944	hypothetical protein
	KNNFDEDG_02472	gene_2450	5.3816	0.00998552	0.0344907	#N/A	hypothetical protein
	KNNFDEDG_01674	Q2G185	5.35834	0.00180681	0.009751	essB	ESAT-6 secretion machinery protein EssB
	KNNFDEDG_00209	Q2FXE0	5.32585	0.0109099	0.0366408	SAOUHSC_01923	hypothetical protein
	KNNFDEDG_01541	Q2G0W5	5.3157	0.00271333	0.0132201	SAOUHSC_00409	hypothetical protein
	KNNFDEDG_00255	Q2FXF7	5.30992	0.0075097	0.0278362	SAOUHSC_01891	hypothetical protein
	KNNFDEDG_01040	Q2FZR2	5.25784	0.00164506	0.00905091	SAOUHSC_00928	Oligopeptide-binding protein AppA
	KNNFDEDG_02024	#N/A	5.22516	0.00181142	0.009751	hisIE	Histidine biosynthesis bifunctional protein HisIE
	KNNFDEDG_02204	Q2FVD2	5.21146	0.00702581	0.0264583	SAOUHSC_02781	hypothetical protein
	KNNFDEDG_00545	Q2FYF5	5.20433	0.00135586	0.00780201	SAOUHSC_01496	Cytidylate kinase
	KNNFDEDG_02763	gene_2740	5.19939	0.00109716	0.00656841	#N/A	hypothetical protein
	KNNFDEDG_00457	Q2FY09	5.19332	0.0023655	0.0120303	SAOUHSC_01665	Transcriptional repressor CcpN
	KNNFDEDG_01763	Q2G1D3	5.13734	0.00021293	0.00190142	SAOUHSC_00192	Staphylocoagulase
	KNNFDEDG_01398	#N/A	5.10868	0.000221975	0.00196902	#N/A	Phosphoglycolate phosphatase
	KNNFDEDG_00549	Q2FYG2	5.09337	0.00676575	0.0257664	SAOUHSC_01490	DNA-binding protein HU
	KNNFDEDG_00420	#N/A	5.08412	0.00943111	0.0329595	#N/A	Enterotoxin type A
	KNNFDEDG_01255	Q2G099	5.08151	0.00328251	0.0151894	SAOUHSC_00722	Anthranilate synthase component 2
	KNNFDEDG_01626	Q2G140	5.0603	0.00388332	0.017252	mepA	Multidrug export protein MepA
	KNNFDEDG_01376	Q2G0I3	5.03315	0.000828815	0.00542386	SAOUHSC_00582	hypothetical protein
	KNNFDEDG_00923	Q2G2G6	4.99151	0.00335774	0.0154572	SAOUHSC_01050	hypothetical protein
	KNNFDEDG_02360	Q2FVT8	4.9675	8.32825e-05	0.000997149	SAOUHSC_02604	putative oxidoreductase YghA
	KNNFDEDG_02473	Q2FW49	4.89489	0.00794876	0.0288636	SAOUHSC_02468	Acetolactate synthase
	KNNFDEDG_01951	gene_2719	4.87134	0.00288183	0.0137402	#N/A	hypothetical protein
	KNNFDEDG_00366	#N/A	4.86379	0.0120742	0.0394835	#N/A	Tyrosine recombinase XerC
	KNNFDEDG_01928	#N/A	4.86379	0.0120742	0.0394835	#N/A	Tyrosine recombinase XerC
	KNNFDEDG_01134	#N/A	4.86379	0.0120742	0.0394835	#N/A	Tyrosine recombinase XerC
	KNNFDEDG_00280	Q2FXI3	4.83278	0.0134004	0.0430555	SAOUHSC_01864	putative quorum-quenching lactonase YtnP
	KNNFDEDG_01579	Q2G0Z4	4.83028	2.42017e-06	5.92831e-05	SAOUHSC_00367	L-cystine uptake protein TcyP
	KNNFDEDG_00297	Q2FXJ2	4.8275	0.00325877	0.0151584	isdH	Iron-regulated surface determinant protein H
	KNNFDEDG_00712	Q2FYX0	4.76367	0.00269475	0.0131535	SAOUHSC_01303	hypothetical protein
	KNNFDEDG_01817	Q2G1J1	4.75661	0.000687214	0.0047257	SAOUHSC_00131	Inner membrane protein YbaN
	KNNFDEDG_00584	Q2FYJ5	4.75555	0.00363106	0.0165442	norB	Quinolone resistance protein NorB
	KNNFDEDG_02710	gene_2684	4.73962	0.000226455	0.0020021	#N/A	hypothetical protein
	KNNFDEDG_01566	Q2G0X9	4.73813	0.000111961	0.00122015	ssl1	hypothetical protein
	KNNFDEDG_00631	Q2FYP9	4.72635	0.0146228	0.045987	SAOUHSC_01386	Phosphate transport system permease protein PstA
	KNNFDEDG_02714	#N/A	4.7211	0.00359626	0.0164137	#N/A	hypothetical protein
	KNNFDEDG_02336	Q2G2W5	4.70646	0.000953163	0.00600223	SAOUHSC_02630	p-hydroxybenzoic acid efflux pump subunit AaeA
	KNNFDEDG_02027	Q9RQP7	4.68429	0.00914363	0.0320808	icaB	Poly-beta-1,6-N-acetyl-D-glucosamine N-deacetylase
	KNNFDEDG_01888	Q2FV42	4.63756	0.00184187	0.00989495	SAOUHSC_02897	hypothetical protein
	KNNFDEDG_01129	#N/A	4.58048	0.0143664	0.0453409	#N/A	Ubiquinone/menaquinone biosynthesis C-methyltransferase UbiE
	KNNFDEDG_00371	#N/A	4.58048	0.0143664	0.0453409	#N/A	Ubiquinone/menaquinone biosynthesis C-methyltransferase UbiE
	KNNFDEDG_01933	Q2FYG5	4.58048	0.0143664	0.0453409	SAOUHSC_01487	Ubiquinone/menaquinone biosynthesis C-methyltransferase UbiE
	KNNFDEDG_01544	Q2G0W8	4.56865	0.0015	0.00839623	SAOUHSC_00406	hypothetical protein
	KNNFDEDG_01843	Q2G225	4.51886	0.0153157	0.0476606	SAOUHSC_00102	Phosphate-import permease protein PhnE
	KNNFDEDG_00143	Q2FX87	4.51287	0.00469521	0.0197421	SAOUHSC_01990	L-cystine import ATP-binding protein TcyC
	KNNFDEDG_02648	Q2FWL6	4.50628	0.013814	0.0440137	rex	Redox-sensing transcriptional repressor Rex
	KNNFDEDG_02249	Q2FVI2	4.50186	0.0065861	0.0252294	SAOUHSC_02728	3',5'-cyclic adenosine monophosphate phosphodiesterase CpdA
	KNNFDEDG_01592	gene_1562	4.49215	0.0134678	0.0431682	#N/A	hypothetical protein
	KNNFDEDG_02753	#N/A	4.45372	0.00762216	0.0281414	#N/A	DNA topoisomerase 3
	KNNFDEDG_01151	Q2G008	4.43282	0.00646684	0.0249631	SAOUHSC_00820	hypothetical protein
	KNNFDEDG_02398	Q2G2K5	4.4318	0.0144424	0.0455267	ureC	Urease subunit alpha
	KNNFDEDG_00671	Q2FYT4	4.42579	0.000513115	0.00378458	sbcD	Nuclease SbcCD subunit D
	KNNFDEDG_00204	Q2FXD9	4.3784	0.0130058	0.0420428	SAOUHSC_01924	hypothetical protein
	KNNFDEDG_00623	Q9EZ11	4.34346	0.00827338	0.029811	dapB	4-hydroxy-tetrahydrodipicolinate reductase
	KNNFDEDG_01198	#N/A	4.34014	0.00229269	0.0117495	#N/A	Malolactic enzyme
	KNNFDEDG_01525	Q2G0U7	4.31332	0.00192463	0.0102162	SAOUHSC_00429	hypothetical protein
	KNNFDEDG_01015	Q2FZQ0	4.28865	0.0146011	0.0459729	SAOUHSC_00950	hypothetical protein
	KNNFDEDG_02233	Q2FVG1	4.28565	0.000235424	0.0020433	SAOUHSC_02753	putative iron export permease protein FetB
	KNNFDEDG_02555	Q2FWC4	4.2747	0.00371875	0.0168026	SAOUHSC_02374	p-aminobenzoyl-glutamate hydrolase subunit B
	KNNFDEDG_02530	#N/A	4.27027	0.00764129	0.0281414	#N/A	hypothetical protein
	KNNFDEDG_00652	Q2FYS1	4.25941	0.00947859	0.0330821	tyrA	hypothetical protein
	KNNFDEDG_02755	gene_2732	4.21626	0.00646895	0.0249631	#N/A	hypothetical protein
	KNNFDEDG_02706	Q2FWQ5	4.17607	0.00303488	0.0143673	SAOUHSC_02225	hypothetical protein
	KNNFDEDG_02674	#N/A	4.16393	0.0160977	0.0495007	#N/A	hypothetical protein
	KNNFDEDG_02711	gene_2685	4.14721	0.0054118	0.0221618	#N/A	hypothetical protein
	KNNFDEDG_02402	Q2FVW7	4.14519	0.00657471	0.0252294	SAOUHSC_02556	Putative acyl-CoA dehydrogenase YdbM
	KNNFDEDG_00226	gene_195	4.13466	0.0142308	0.0450727	#N/A	hypothetical protein
	KNNFDEDG_02142	Q2FV69	4.10898	0.00515644	0.0213973	SAOUHSC_02867	hypothetical protein
	KNNFDEDG_01679	#N/A	4.06215	0.00951204	0.033087	#N/A	hypothetical protein
	KNNFDEDG_02143	Q2FV70	4.05783	0.0158818	0.0489368	SAOUHSC_02866	Membrane protein YdfJ
	KNNFDEDG_01945	Q2FV76	4.01814	0.000464692	0.00346572	SAOUHSC_02860	hypothetical protein
	KNNFDEDG_00211	gene_180	3.99528	0.00058201	0.0042113	#N/A	hypothetical protein
	KNNFDEDG_00418	Q2FXX3	3.9753	0.000728463	0.00493654	SAOUHSC_01707	Divalent metal cation transporter MntH
	KNNFDEDG_02039	Q2FUV9	3.96758	0.00644367	0.0249631	SAOUHSC_02992	hypothetical protein
	KNNFDEDG_01543	Q2G0W7	3.89298	0.00019685	0.00179997	SAOUHSC_00407	hypothetical protein
	KNNFDEDG_01934	Q2G2E7	3.87065	0.0056634	0.022911	SAOUHSC_00033	hypothetical protein
	KNNFDEDG_00622	Q2FYN7	3.85143	0.00628442	0.0246019	dapH	2,3,4,5-tetrahydropyridine-2,6-dicarboxylate N-acetyltransferase
	KNNFDEDG_02646	Q2FWL3	3.83125	0.00957731	0.0332528	SAOUHSC_02276	DNA mismatch repair protein MutS
	KNNFDEDG_00251	Q2FXF2	3.79404	0.0117191	0.0388214	sigS	RNA polymerase sigma factor SigS
	KNNFDEDG_01686	Q2G199	3.77595	0.00865212	0.0309252	SAOUHSC_00246	Quinolone resistance protein NorB
	KNNFDEDG_01701	P72360	3.75099	0.00162349	0.00895603	#N/A	Iron-sulfur cluster repair protein ScdA
	KNNFDEDG_00711	#N/A	3.71569	0.0123216	0.0401694	#N/A	hypothetical protein
	KNNFDEDG_02403	Q2FVW9	3.71378	0.000110298	0.00121029	SAOUHSC_02554	Iron(3+)-hydroxamate-binding protein FhuD
	KNNFDEDG_01986	Q2FUQ5	3.71204	0.0040427	0.0176951	SAOUHSC_03049	Nucleoid occlusion protein
	KNNFDEDG_02601	Q2FWG9	3.69722	0.00308118	0.0145349	SAOUHSC_02322	hypothetical protein
	KNNFDEDG_02215	Q2FVE2	3.68125	0.0102644	0.0350459	SAOUHSC_02772	Dihydroanticapsin 7-dehydrogenase
	KNNFDEDG_00021	Q2FWV3	3.67891	0.000154141	0.00150391	SAOUHSC_02171	Staphylokinase
	KNNFDEDG_02506	Q2FW77	3.65272	0.0119465	0.0393308	SAOUHSC_02427	Fe(3+) dicitrate transport system permease protein FecD
	KNNFDEDG_01261	Q2G2G1	3.62155	0.00851302	0.0304688	SAOUHSC_00716	hypothetical protein
	KNNFDEDG_01921	gene_1898	3.62009	0.00274015	0.0133022	#N/A	hypothetical protein
	KNNFDEDG_01627	Q2G141	3.59795	0.00691176	0.0261024	SAOUHSC_00314	Transcriptional regulator SlyA
	KNNFDEDG_02015	Q2FUT5	3.56145	0.0115029	0.0382475	SAOUHSC_03016	hypothetical protein
	KNNFDEDG_00289	Q2G245	3.48726	0.00980449	0.0339093	SAOUHSC_01854	hypothetical protein
	KNNFDEDG_02057	Q2FUX1	3.47369	0.00381973	0.0170832	SAOUHSC_02974	Transcriptional regulator ManR
	KNNFDEDG_02592	Q2FWF8	3.419	0.00128609	0.00744872	sceD	putative transglycosylase SceD
	KNNFDEDG_01777	Q2G1E8	3.41613	0.00107439	0.00651957	SAOUHSC_00177	hypothetical protein
	KNNFDEDG_02267	Q2FVK5	3.39137	0.00912782	0.0320675	sbi	Immunoglobulin-binding protein sbi
	KNNFDEDG_02235	Q2FVG3	3.3392	0.0017294	0.00946207	SAOUHSC_02751	Para-nitrobenzyl esterase
	KNNFDEDG_01724	Q2G2P5	3.30224	0.00197205	0.0104472	nikA	Glutathione-binding protein GsiB
	KNNFDEDG_00585	Q2FYJ6	3.24785	0.01391	0.0442666	ebh	Extracellular matrix-binding protein ebh
	KNNFDEDG_01693	Q2G1A9	3.23273	0.0092914	0.0325565	SAOUHSC_00236	Aryl-phospho-beta-D-glucosidase BglA
	KNNFDEDG_00075	Q2FWZ5	3.23038	0.0151334	0.0472586	dinB	DNA polymerase IV
	KNNFDEDG_02161	Q2FV91	3.19326	0.0133325	0.0428889	SAOUHSC_02843	putative inner membrane transporter YicL
	KNNFDEDG_01778	Q2G1E9	3.17122	0.0119075	0.039307	SAOUHSC_00176	Cyclodextrin-binding protein
	KNNFDEDG_02100	Q2FV21	3.13908	0.00565663	0.022911	panB	3-methyl-2-oxobutanoate hydroxymethyltransferase
	KNNFDEDG_01608	Q2G1V6	3.12576	0.00261803	0.0129205	SAOUHSC_00334	hypothetical protein
	KNNFDEDG_01555	Q2G0X3	3.08481	0.0116094	0.0385536	SAOUHSC_00400	hypothetical protein
	KNNFDEDG_00311	Q2FXL0	3.06269	0.0130652	0.0421814	SAOUHSC_01825	Cysteine desulfurase IscS
	KNNFDEDG_01043	Q2FZR3	3.04772	0.00677453	0.0257664	SAOUHSC_00927	Dipeptide-binding protein DppE
	KNNFDEDG_02484	Q53700	3.0314	0.013694	0.0437357	cobB	NAD-dependent protein deacetylase
	KNNFDEDG_01153	Q2G010	3.00418	0.00098053	0.00607772	SAOUHSC_00818	Thermonuclease
	KNNFDEDG_00235	Q2G2V4	2.95632	0.00425338	0.0182875	SAOUHSC_01914	Putative membrane protein insertion efficiency factor
	KNNFDEDG_01670	gene_1642	2.94998	0.00553103	0.0225463	#N/A	hypothetical protein
	KNNFDEDG_00454	Q2FY06	2.90782	0.00522981	0.021582	era	GTPase Era
	KNNFDEDG_01097	Q2FZW1	2.90453	0.00653635	0.025147	SAOUHSC_00874	hypothetical protein
	KNNFDEDG_02173	Q2FVA6	2.8611	0.00681009	0.025828	SAOUHSC_02827	putative protein YjdJ
	KNNFDEDG_01914	#N/A	2.83706	0.0039607	0.0174506	#N/A	hypothetical protein
	KNNFDEDG_00210	gene_179	2.83129	0.00772687	0.028339	#N/A	hypothetical protein
	KNNFDEDG_02081	Q2FUZ9	2.82638	0.00677368	0.0257664	SAOUHSC_02945	Precorrin-2 dehydrogenase
	KNNFDEDG_02504	Q2FW75	2.82065	0.00222902	0.0115339	SAOUHSC_02430	Fe(3+)-citrate-binding protein YfmC
	KNNFDEDG_01677	Q2G188	2.7945	0.00902782	0.031758	esaA	ESAT-6 secretion accessory factor EsaA
	KNNFDEDG_01278	Q2G0A7	2.79101	0.00842156	0.0302225	SAOUHSC_00698	hypothetical protein
	KNNFDEDG_02080	Q2FUZ8	2.75286	0.005751	0.0230905	SAOUHSC_02947	Sulfite reductase [NADPH] flavoprotein alpha-component
	KNNFDEDG_01742	gene_1717	2.70033	0.0129583	0.0419888	#N/A	hypothetical protein
	KNNFDEDG_02147	Q2FV74	2.64278	0.00311766	0.0146552	clpL	ATP-dependent Clp protease ATP-binding subunit ClpL
	KNNFDEDG_00882	Q2FZD0	2.59438	0.0046868	0.0197378	uvrC	UvrABC system protein C
	KNNFDEDG_02279	Q2G286	2.55602	0.00460541	0.0194873	SAOUHSC_02691	Toxin YoeB
	KNNFDEDG_00861	Q2FZA8	2.55127	0.00739465	0.027575	SAOUHSC_01130	hypothetical protein
	KNNFDEDG_00360	Q2FXR6	2.4983	0.0158907	0.0489368	SAOUHSC_01769	hypothetical protein
	KNNFDEDG_01756	gene_1731	2.4441	0.0147987	0.0464852	#N/A	hypothetical protein
	KNNFDEDG_00056	Q2G235	2.4303	0.0137801	0.0439581	SAOUHSC_02133	Nicotinate phosphoribosyltransferase pncB2
	KNNFDEDG_02129	Q2FV55	2.41704	0.00456543	0.0193487	ssaA	Staphylococcal secretory antigen SsaA
	KNNFDEDG_01747	gene_1722	2.24357	0.00839494	0.0301676	#N/A	hypothetical protein
	KNNFDEDG_00909	Q2FZG1	0.472543	0.0154095	0.0478411	SAOUHSC_01069	hypothetical protein
	KNNFDEDG_01309	Q2G0D9	0.456522	0.0135568	0.0433494	graS	Sensor histidine kinase GraS
	KNNFDEDG_02155	P60639	0.455708	0.0128681	0.0417469	#N/A	Holin-like protein CidB
	KNNFDEDG_01221	Q2G060	0.454021	0.0106618	0.0360343	SAOUHSC_00762	putative undecaprenyl-phosphate N-acetylglucosaminyl 1-phosphate transferase
	KNNFDEDG_02571	Q2FWE1	0.450818	0.0152601	0.0475432	prmC	Release factor glutamine methyltransferase
	KNNFDEDG_02621	Q2FWJ1	0.450641	0.0162155	0.0497647	SAOUHSC_02301	Phosphoserine phosphatase RsbU
	KNNFDEDG_00853	Q2FZ98	0.442351	0.0135299	0.0433153	bshC	Putative cysteine ligase BshC
	KNNFDEDG_00053	Q2FWY4	0.434642	0.0148796	0.0466072	sdcS	Sodium-dependent dicarboxylate transporter SdcS
	KNNFDEDG_02380	Q2FVW0	0.429681	0.00647802	0.0249631	SAOUHSC_02581	hypothetical protein
	KNNFDEDG_01706	Q2G1C1	0.427486	0.0130065	0.0420428	tarF	Teichoic acid glycerol-phosphate transferase
	KNNFDEDG_00806	Q2FZ61	0.426945	0.00751654	0.0278362	SAOUHSC_01190	Thiamine pyrophosphokinase
	KNNFDEDG_02248	Q2FVI1	0.41869	0.0107939	0.0363887	SAOUHSC_02729	D-serine/D-alanine/glycine transporter
	KNNFDEDG_00996	Q2FZN5	0.418012	0.0105753	0.0358476	SAOUHSC_00965	hypothetical protein
	KNNFDEDG_00579	Q2FYJ0	0.417672	0.006123	0.024184	SAOUHSC_01455	GTPase Der
	KNNFDEDG_01248	Q2G090	0.416688	0.0100891	0.0347238	SAOUHSC_00730	ATP-dependent DNA helicase RecQ
	KNNFDEDG_01495	Q2G1S2	0.414939	0.00811956	0.0293757	SAOUHSC_00462	D-aminoacyl-tRNA deacylase
	KNNFDEDG_02318	Q2FVQ3	0.414097	0.00446627	0.0190543	SAOUHSC_02649	hypothetical protein
	KNNFDEDG_02186	Q2G2L4	0.41292	0.0108601	0.0365229	SAOUHSC_02814	hypothetical protein
	KNNFDEDG_02655	Q2FWM4	0.412515	0.0140291	0.0445823	SAOUHSC_02265	Accessory gene regulator A
	KNNFDEDG_00473	Q2FY27	0.41117	0.0102006	0.0348727	SAOUHSC_01646	Glucokinase
	KNNFDEDG_00399	Q2FXV3	0.41094	0.0119235	0.039307	SAOUHSC_01728	hypothetical protein
	KNNFDEDG_00469	Q2FY21	0.405675	0.0101351	0.0347823	SAOUHSC_01652	Penicillin-binding protein H
	KNNFDEDG_00763	Q2G2D2	0.404416	0.00369633	0.0167558	nusA	Transcription termination/antitermination protein NusA
	KNNFDEDG_00381	Q2FXT3	0.40137	0.00976909	0.0338307	ruvA	Holliday junction ATP-dependent DNA helicase RuvA
	KNNFDEDG_02425	Q2FVZ4	0.400938	0.00644462	0.0249631	femX	Lipid II:glycine glycyltransferase
	KNNFDEDG_01496	Q2G1R9	0.399371	0.00594579	0.0236591	metG	Methionine--tRNA ligase
	KNNFDEDG_02053	Q2G222	0.39291	0.00785469	0.0286895	SAOUHSC_02979	N-acetylmuramoyl-L-alanine amidase domain-containing protein
	KNNFDEDG_00328	Q2FXM7	0.391911	0.0113661	0.0378397	accA	Acetyl-coenzyme A carboxylase carboxyl transferase subunit alpha
	KNNFDEDG_01119	Q2FZY6	0.391521	0.0107728	0.0363633	SAOUHSC_00848	hypothetical protein
	KNNFDEDG_01188	Q2G026	0.391155	0.0113227	0.0377423	SAOUHSC_00801	putative protein-export membrane protein SecG
	KNNFDEDG_01104	Q2FZW9	0.390504	0.00871039	0.0310158	SAOUHSC_00866	Glyoxylate/hydroxypyruvate reductase B
	KNNFDEDG_02608	Q2FWH5	0.390488	0.00564464	0.0229046	cshA	DEAD-box ATP-dependent RNA helicase CshA
	KNNFDEDG_00627	Q2FYP2	0.387599	0.00323862	0.0150909	SAOUHSC_01392	putative ABC transporter ATP-binding protein YbiT
	KNNFDEDG_01490	Q2G0S7	0.386503	0.00513096	0.021339	SAOUHSC_00467	Pur operon repressor
	KNNFDEDG_02551	Q2FWB9	0.385395	0.00682438	0.0258455	deoC	Deoxyribose-phosphate aldolase 2
	KNNFDEDG_01110	Q2FZX5	0.382269	0.0126971	0.0412926	SAOUHSC_00860	hypothetical protein
	KNNFDEDG_01268	Q2G239	0.381449	0.00719813	0.0269174	SAOUHSC_00708	PTS system fructose-specific EIIABC component
	KNNFDEDG_00859	Q2FZA6	0.381345	0.00787755	0.0287257	SAOUHSC_01133	hypothetical protein
	KNNFDEDG_00563	Q2G256	0.380439	0.00453799	0.019263	SAOUHSC_01474	CCA-adding enzyme
	KNNFDEDG_00390	Q2FXU2	0.375101	0.00329272	0.0152103	dtd	D-aminoacyl-tRNA deacylase
	KNNFDEDG_01032	Q2FZQ7	0.374284	0.00630823	0.0246242	trpS	Tryptophan--tRNA ligase
	KNNFDEDG_02575	Q2FWE5	0.372522	0.0148899	0.0466072	glyA	Serine hydroxymethyltransferase
	KNNFDEDG_01794	Q2G1G8	0.3697	0.00352203	0.0161578	ptsG	PTS system glucose-specific EIICBA component
	KNNFDEDG_02570	Q2FWE0	0.367885	0.00227815	0.0117199	prfA	Peptide chain release factor 1
	KNNFDEDG_00444	Q2FXZ5	0.364205	0.0148744	0.0466072	SAOUHSC_01680	Ribosomal RNA small subunit methyltransferase E
	KNNFDEDG_00091	Q2FX14	0.363467	0.000637556	0.00449149	SAOUHSC_02092	Aminopeptidase PepS
	KNNFDEDG_00352	Q2FXQ7	0.362073	0.00788613	0.0287257	clpX	ATP-dependent Clp protease ATP-binding subunit ClpX
	KNNFDEDG_00464	Q2FY16	0.36034	0.00213363	0.0111265	nfo	putative endonuclease 4
	KNNFDEDG_01741	Q2FUQ8	0.360136	0.0010972	0.00656841	SAOUHSC_03046	hypothetical protein
	KNNFDEDG_02418	Q2FVY4	0.358552	0.00708536	0.0265701	mobA	putative molybdenum cofactor guanylyltransferase
	KNNFDEDG_02128	Q2FV54	0.35779	0.00410694	0.0178592	oatA	O-acetyltransferase OatA
	KNNFDEDG_00614	Q2FYM8	0.357296	0.00355493	0.0162807	SAOUHSC_01407	hypothetical protein
	KNNFDEDG_02737	gene_2713	0.357123	0.00075201	0.0050576	#N/A	hypothetical protein
	KNNFDEDG_01450	Q2G0P9	0.356422	0.00242467	0.0122148	SAOUHSC_00501	Nucleoside permease NupC
	KNNFDEDG_00613	Q2FYM7	0.355665	0.00543783	0.0222003	SAOUHSC_01408	TelA-like protein
	KNNFDEDG_02496	Q2FW63	0.355416	0.0101952	0.0348727	SAOUHSC_02444	Glycine betaine transporter OpuD
	KNNFDEDG_01960	Q2G2U4	0.354756	0.00405229	0.017708	walK	Sensor protein kinase WalK
	KNNFDEDG_02693	Q2FWN8	0.354746	0.00246582	0.0123291	SAOUHSC_02244	putative succinyl-diaminopimelate desuccinylase
	KNNFDEDG_01473	Q2G0Q8	0.354639	0.00517906	0.0214389	SAOUHSC_00488	Cysteine synthase
	KNNFDEDG_01720	Q2G218	0.353135	0.0112649	0.0376437	ldh1	L-lactate dehydrogenase 1
	KNNFDEDG_01189	Q2G027	0.352826	0.00318497	0.014893	SAOUHSC_00800	hypothetical protein
	KNNFDEDG_02408	Q2FVX4	0.351218	0.00380441	0.0170708	SAOUHSC_02549	Molybdate-binding protein ModA
	KNNFDEDG_00314	Q2FXL3	0.351128	0.00900458	0.031718	tpx	Thiol peroxidase
	KNNFDEDG_00054	Q2G233	0.351078	0.0081816	0.02956	SAOUHSC_02135	Prephenate dehydratase
	KNNFDEDG_01207	Q2G044	0.351027	0.00139034	0.00794905	lgt	Prolipoprotein diacylglyceryl transferase
	KNNFDEDG_02247	Q2FVI0	0.350056	0.00508559	0.0212165	SAOUHSC_02731	Sodium, potassium, lithium and rubidium/H(+) antiporter
	KNNFDEDG_01382	Q2G0I9	0.348913	0.00326605	0.0151658	lipL	Octanoyl-[GcvH]:protein N-octanoyltransferase
	KNNFDEDG_00980	Q2FZL5	0.347041	0.00239157	0.0120896	menB	1,4-dihydroxy-2-naphthoyl-CoA synthase
	KNNFDEDG_01288	Q2G0B7	0.346187	0.00120292	0.00705888	SAOUHSC_00688	LOG family protein YvdD
	KNNFDEDG_00566	Q2FYH6	0.345828	0.000865196	0.00556644	asnS	Asparagine--tRNA ligase
	KNNFDEDG_00807	Q2FZ62	0.345068	0.00576894	0.0231277	rpe	Ribulose-phosphate 3-epimerase
	KNNFDEDG_00910	Q2FZG3	0.339707	0.00801661	0.0290425	SAOUHSC_01067	hypothetical protein
	KNNFDEDG_00931	Q2G2A4	0.33969	0.0141602	0.0449024	SAOUHSC_01042	Dihydrolipoyllysine-residue acetyltransferase component of pyruvate dehydrogenase complex
	KNNFDEDG_00048	Q2FWX8	0.338978	0.00184817	0.00990884	SAOUHSC_02143	hypothetical protein
	KNNFDEDG_01748	#N/A	0.338936	0.0101218	0.0347815	#N/A	HTH-type transcriptional regulator CysL
	KNNFDEDG_01222	Q2G061	0.337908	0.000565674	0.00412664	SAOUHSC_00760	hypothetical protein
	KNNFDEDG_01325	Q2G2E4	0.336838	0.00168896	0.00925979	SAOUHSC_00648	Purine nucleoside transport protein NupG
	KNNFDEDG_01574	Q2G0Y8	0.336836	0.0070692	0.0265468	SAOUHSC_00373	Uric acid permease PucK
	KNNFDEDG_02455	P0A0F8	0.335359	0.0149779	0.046828	#N/A	50S ribosomal protein L15
	KNNFDEDG_00757	Q2G2Q2	0.333072	0.000300174	0.00250457	SAOUHSC_01249	Riboflavin biosynthesis protein RibF
	KNNFDEDG_01704	Q2G1B9	0.332466	0.00111756	0.0066456	tarJ	Ribulose-5-phosphate reductase 1
	KNNFDEDG_01416	Q2G0M2	0.331448	0.0065823	0.0252294	SAOUHSC_00538	Pyrophosphatase PpaX
	KNNFDEDG_01310	Q2G0E0	0.331424	0.00527639	0.0217407	graR	Response regulator protein GraR
	KNNFDEDG_01240	Q2G081	0.330655	0.00453068	0.0192626	queF	NADPH-dependent 7-cyano-7-deazaguanine reductase
	KNNFDEDG_00739	Q2FZ04	0.33054	0.00486514	0.0204244	SAOUHSC_01267	hypothetical protein
	KNNFDEDG_01431	P48860	0.329631	0.0158138	0.0488124	#N/A	50S ribosomal protein L7/L12
	KNNFDEDG_01066	Q2FZT4	0.328393	0.013181	0.0425039	SAOUHSC_00906	hypothetical protein
	KNNFDEDG_00565	Q2FYH5	0.327365	0.00104937	0.00639683	dinG	putative ATP-dependent helicase DinG
	KNNFDEDG_01435	Q2G0P2	0.323636	0.00887548	0.0314291	nusG	Transcription termination/antitermination protein NusG
	KNNFDEDG_00799	Q2FZ54	0.322973	0.0103867	0.0353732	SAOUHSC_01198	Malonyl CoA-acyl carrier protein transacylase
	KNNFDEDG_00871	Q2G1X3	0.322813	0.0156577	0.0484988	SAOUHSC_01119	hypothetical protein
	KNNFDEDG_00274	Q2FXH7	0.322661	0.00769301	0.0282536	SAOUHSC_01870	Ribosomal small subunit pseudouridine synthase A
	KNNFDEDG_02180	Q2FVB4	0.322206	0.00280297	0.0135089	SAOUHSC_02820	putative ABC transporter ATP-binding protein NosF
	KNNFDEDG_01123	Q2FZZ0	0.32195	0.000884516	0.00567706	SAOUHSC_00844	Methionine-binding lipoprotein MetQ
	KNNFDEDG_01593	Q2G111	0.321914	0.000856633	0.00552466	rpsR	30S ribosomal protein S18
	KNNFDEDG_00668	Q2FYT0	0.321772	0.00647904	0.0249631	SAOUHSC_01346	Glycine betaine transporter OpuD
	KNNFDEDG_01117	Q2FZY4	0.320215	0.000617171	0.00437094	SAOUHSC_00850	Zinc-dependent sulfurtransferase SufU
	KNNFDEDG_00490	Q2FY40	0.317779	0.00347522	0.0159705	SAOUHSC_01626	Aminopeptidase YpdF
	KNNFDEDG_01491	Q2G0S8	0.317507	0.00250211	0.0124872	SAOUHSC_00466	4-diphosphocytidyl-2-C-methyl-D-erythritol kinase
	KNNFDEDG_02320	Q2FVQ5	0.316128	0.00117977	0.00695363	mqo	putative malate:quinone oxidoreductase 1
	KNNFDEDG_00593	Q2FYK7	0.315403	0.00266026	0.0130568	SAOUHSC_01433	DegV domain-containing protein
	KNNFDEDG_01049	Q2FZR9	0.314979	0.000760709	0.00509046	SAOUHSC_00921	3-oxoacyl-[acyl-carrier-protein] synthase 2
	KNNFDEDG_02656	Q2FWM5	0.314829	0.0102841	0.0350682	SAOUHSC_02264	hypothetical protein
	KNNFDEDG_00032	Q2FWX0	0.312543	0.000428854	0.00325922	SAOUHSC_02151	hypothetical protein
	KNNFDEDG_01907	gene_1884	0.312274	0.000576917	0.00418578	#N/A	hypothetical protein
	KNNFDEDG_02688	#N/A	0.310732	0.000140801	0.00141459	#N/A	hypothetical protein
	KNNFDEDG_00327	Q2FXM6	0.310351	0.0028187	0.013512	accD	Acetyl-coenzyme A carboxylase carboxyl transferase subunit beta
	KNNFDEDG_02344	Q2FVS0	0.310261	0.0120408	0.0394835	SAOUHSC_02622	Sodium/glutamate symporter
	KNNFDEDG_02382	Q2FVW2	0.31	0.00871231	0.0310158	SAOUHSC_02580	Bifunctional autolysin
	KNNFDEDG_02590	Q2FWF6	0.309228	0.000794031	0.00528125	SAOUHSC_02335	hypothetical protein
	KNNFDEDG_01185	Q2G023	0.308937	0.00103325	0.00634203	smpB	SsrA-binding protein
	KNNFDEDG_01280	Q2G0A9	0.306495	0.00507434	0.0212026	SAOUHSC_00696	Oxidoreductase YdhF
	KNNFDEDG_02503	Q2FW73	0.306124	0.0128598	0.0417469	SAOUHSC_02433	Ornithine racemase
	KNNFDEDG_00330	Q2FXM9	0.305431	0.0105596	0.0358476	pyk	Pyruvate kinase
	KNNFDEDG_00155	Q2FX99	0.30524	0.00519755	0.0214821	SAOUHSC_01978	hypothetical protein
	KNNFDEDG_00149	Q2FX93	0.304315	0.0155503	0.0482221	SAOUHSC_01984	hypothetical protein
	KNNFDEDG_00273	Q2FXH6	0.303769	0.000186567	0.00174544	SAOUHSC_01871	Lipid II flippase MurJ
	KNNFDEDG_00460	P0A0J0	0.303712	0.00173909	0.00949566	#N/A	RNA polymerase sigma factor SigA
	KNNFDEDG_00758	Q2G2Q3	0.303175	0.00358458	0.0163884	truB	tRNA pseudouridine synthase B
	KNNFDEDG_02552	Q2FWC1	0.302547	0.00647918	0.0249631	pdp	Pyrimidine-nucleoside phosphorylase
	KNNFDEDG_00092	Q2FX15	0.301467	0.000260109	0.00221132	SAOUHSC_02091	hypothetical protein
	KNNFDEDG_00572	Q2FYI3	0.30107	0.0161109	0.0495007	SAOUHSC_01464	hypothetical protein
	KNNFDEDG_00525	Q2FY74	0.299516	0.000681248	0.00471226	xerD	Tyrosine recombinase XerD
	KNNFDEDG_00774	Q2FZ27	0.298516	0.000407063	0.00315031	codY	GTP-sensing transcriptional pleiotropic repressor CodY
	KNNFDEDG_02083	Q2FV02	0.298391	0.000666138	0.00463174	SAOUHSC_02942	Anaerobic ribonucleoside-triphosphate reductase
	KNNFDEDG_01475	Q2G0R0	0.297465	0.00424006	0.0182596	ftsH	ATP-dependent zinc metalloprotease FtsH
	KNNFDEDG_00302	Q2FXJ8	0.295521	0.00154643	0.008638	SAOUHSC_01836	PTS system N-acetylglucosamine-specific EIICBA component
	KNNFDEDG_02097	Q2G1Y5	0.295022	0.000606286	0.0043283	ldh2	L-lactate dehydrogenase 2
	KNNFDEDG_02189	Q2G2L8	0.294421	0.000197873	0.00180315	SAOUHSC_02810	hypothetical protein
	KNNFDEDG_01434	P0A0F4	0.294012	0.00750107	0.0278362	#N/A	50S ribosomal protein L11
	KNNFDEDG_00377	Q2FXS9	0.293814	0.00186372	0.00997221	SAOUHSC_01756	hypothetical protein
	KNNFDEDG_00386	Q2FXT8	0.29267	0.00204648	0.01082	secD	Protein translocase subunit SecDF
	KNNFDEDG_01429	P47768	0.292603	0.00897713	0.0317049	#N/A	DNA-directed RNA polymerase subunit beta
	KNNFDEDG_01296	Q2G0C4	0.292376	0.000178681	0.00169779	SAOUHSC_00681	Sugar efflux transporter C
	KNNFDEDG_01062	Q2FZT1	0.287903	0.00677169	0.0257664	SAOUHSC_00909	5-amino-6-(5-phospho-D-ribitylamino)uracil phosphatase YitU
	KNNFDEDG_00921	Q2G2G3	0.287862	0.000106836	0.00118362	mntH	Divalent metal cation transporter MntH
	KNNFDEDG_01231	Q2G070	0.287083	0.000783339	0.00522879	SAOUHSC_00751	hypothetical protein
	KNNFDEDG_00376	Q2FXS8	0.286266	0.00512078	0.0213299	rplU	50S ribosomal protein L21
	KNNFDEDG_00496	Q2FY46	0.285527	0.000756152	0.00507268	xseA	Exodeoxyribonuclease 7 large subunit
	KNNFDEDG_01287	Q2G0B6	0.285362	0.0151578	0.0472797	SAOUHSC_00689	hypothetical protein
	KNNFDEDG_01293	Q2G0C2	0.284826	0.00225198	0.0116077	SAOUHSC_00683	hypothetical protein
	KNNFDEDG_00156	Q2FXA0	0.284254	0.00265455	0.0130528	SAOUHSC_01977	hypothetical protein
	KNNFDEDG_02240	Q2FVH0	0.283447	0.00616492	0.024242	SAOUHSC_02742	Carnitine transport binding protein OpuCC
	KNNFDEDG_00105	Q2G2N1	0.282012	5.58269e-05	0.000745289	SAOUHSC_02001	hypothetical protein
	KNNFDEDG_00548	Q2FYG1	0.281655	0.000347234	0.00276751	gpsA	Glycerol-3-phosphate dehydrogenase [NAD(P)+]
	KNNFDEDG_00506	Q2FY56	0.280556	0.00013542	0.0013748	SAOUHSC_01609	hypothetical protein
	KNNFDEDG_00350	Q2FXQ4	0.280231	0.000643897	0.00452422	SAOUHSC_01781	hypothetical protein
	KNNFDEDG_00431	Q2G2A0	0.279966	6.71432e-05	0.000853678	SAOUHSC_01694	Trans-aconitate 2-methyltransferase
	KNNFDEDG_00914	Q2G2C2	0.279886	0.000981086	0.00607772	SAOUHSC_01063	putative peptidoglycan glycosyltransferase FtsW
	KNNFDEDG_00401	Q2FXV6	0.278941	0.000345137	0.00275903	mnmA	tRNA-specific 2-thiouridylase MnmA
	KNNFDEDG_01186	Q2G024	0.277931	0.00371922	0.0168026	rnr	Ribonuclease R
	KNNFDEDG_01999	#N/A	0.277733	0.000175521	0.00167372	#N/A	N-hydroxyarylamine O-acetyltransferase
	KNNFDEDG_02622	P60070	0.276802	4.16239e-05	0.000591148	rsbV	Anti-sigma-B factor antagonist
	KNNFDEDG_00911	Q2G2B9	0.276156	0.000114177	0.00123924	ctaB	Protoheme IX farnesyltransferase 2
	KNNFDEDG_01972	P95689	0.274884	0.000117219	0.0012519	#N/A	Serine--tRNA ligase
	KNNFDEDG_01138	Q2G000	0.274524	0.000154334	0.00150391	SAOUHSC_00834	Thioredoxin-like protein YdbP
	KNNFDEDG_01486	Q2G0S2	0.274518	0.000260886	0.00221132	prs	Ribose-phosphate pyrophosphokinase
	KNNFDEDG_02442	Q2FW12	0.272799	0.00614714	0.024242	rpsC	30S ribosomal protein S3
	KNNFDEDG_02069	Q2FUY4	0.272268	0.000616467	0.00437094	SAOUHSC_02961	hypothetical protein
	KNNFDEDG_01893	Q2FV40	0.271641	9.76226e-05	0.00111868	SAOUHSC_02899	hypothetical protein
	KNNFDEDG_00378	Q2FXT0	0.270787	0.00189328	0.0100698	rpmA	50S ribosomal protein L27
	KNNFDEDG_00769	Q2G1Z7	0.269715	0.000418901	0.00321398	SAOUHSC_01237	Isoprenyl transferase
	KNNFDEDG_01729	Q2G1C7	0.268979	0.0104215	0.0354465	SAOUHSC_00198	Long-chain-fatty-acid--CoA ligase
	KNNFDEDG_01740	#N/A	0.26885	0.002121	0.0111259	#N/A	hypothetical protein
	KNNFDEDG_02159	Q2FV89	0.268562	0.0116798	0.0387392	SAOUHSC_02845	hypothetical protein
	KNNFDEDG_02178	Q2FVB2	0.267852	0.000207572	0.00187236	fbp	Fructose-1,6-bisphosphatase class 3
	KNNFDEDG_02151	Q2FV81	0.267657	0.00128217	0.00744218	SAOUHSC_02855	hypothetical protein
	KNNFDEDG_00589	Q2FYK3	0.26332	0.000795155	0.00528125	cvfC	hypothetical protein
	KNNFDEDG_01139	Q2G001	0.262045	0.000567391	0.00412788	SAOUHSC_00833	hypothetical protein
	KNNFDEDG_02652	Q2FWM0	0.261552	0.00556328	0.0226087	SAOUHSC_02269	HTH-type transcriptional regulator TreR
	KNNFDEDG_02594	Q2FWG0	0.261376	0.000931471	0.00589343	tenA	Aminopyrimidine aminohydrolase
	KNNFDEDG_00680	Q2FYU5	0.261299	0.00035295	0.0027881	rpsN	Alternate 30S ribosomal protein S14
	KNNFDEDG_02734	gene_2710	0.260373	0.012282	0.0400892	#N/A	hypothetical protein
	KNNFDEDG_01832	Q2G1K6	0.259056	0.00899741	0.031718	SAOUHSC_00116	Tyrosine-protein phosphatase YwqE
	KNNFDEDG_00912	Q2G2C0	0.258664	0.000344732	0.00275903	ctaA	Heme A synthase
	KNNFDEDG_01301	Q2G0D1	0.257728	0.0112961	0.0377008	sarX	HTH-type transcriptional regulator SarX
	KNNFDEDG_02526	Q2FW92	0.257637	4.52126e-05	0.000622256	dacA	Cyclic di-AMP synthase CdaA
	KNNFDEDG_00590	Q2FYK4	0.257314	0.000153302	0.00150391	SAOUHSC_01436	hypothetical protein
	KNNFDEDG_01302	Q2G0D2	0.257054	0.00255401	0.0126987	SAOUHSC_00673	HTH-type transcriptional activator RhaR
	KNNFDEDG_00755	Q2FZ20	0.256851	0.000151027	0.00148797	pnp	Polyribonucleotide nucleotidyltransferase
	KNNFDEDG_02543	Q2FWB3	0.256762	0.00117231	0.00692491	SAOUHSC_02385	putative mannose-6-phosphate isomerase GmuF
	KNNFDEDG_01379	Q2G0I6	0.256579	0.00417835	0.0180521	SAOUHSC_00579	Phosphomevalonate kinase
	KNNFDEDG_01194	Q2G032	0.256248	0.000896825	0.00572852	SAOUHSC_00795	Glyceraldehyde-3-phosphate dehydrogenase 1
	KNNFDEDG_02140	#N/A	0.253646	6.21815e-05	0.000798196	#N/A	Putative acetyltransferase
	KNNFDEDG_01259	Q2G2F9	0.253523	0.00102385	0.00630469	SAOUHSC_00718	hypothetical protein
	KNNFDEDG_01319	Q2G1Z0	0.252137	5.77276e-05	0.000759274	SAOUHSC_00655	PTS-dependent dihydroxyacetone kinase, dihydroxyacetone-binding subunit DhaK
	KNNFDEDG_02093	Q2FV17	0.251706	0.00587817	0.0234249	fda	Fructose-bisphosphate aldolase class 1
	KNNFDEDG_01640	Q2G155	0.251014	0.00267573	0.0131086	lip2	Lipase 2
	KNNFDEDG_01573	Q2G0Y7	0.250215	0.000231694	0.00202828	guaB	Inosine-5'-monophosphate dehydrogenase
	KNNFDEDG_01910	Q2FWI0	0.250155	0.0105797	0.0358476	kdpB	Potassium-transporting ATPase ATP-binding subunit
	KNNFDEDG_02108	Q2FV30	0.249784	0.000194892	0.001797	SAOUHSC_02909	Dihydroorotate dehydrogenase (quinone)
	KNNFDEDG_01205	Q2G042	0.249763	2.47215e-05	0.000392941	SAOUHSC_00784	hypothetical protein
	KNNFDEDG_00845	O07325	0.249679	0.00208632	0.0110088	ftsA	Cell division protein FtsA
	KNNFDEDG_01943	gene_1920	0.246462	0.0059999	0.0238034	#N/A	hypothetical protein
	KNNFDEDG_00387	Q2FXT9	0.245684	0.000196061	0.00179891	SAOUHSC_01744	hypothetical protein
	KNNFDEDG_00917	Q2G1Y6	0.242626	1.74745e-05	0.000288006	SAOUHSC_01058	GTP-binding protein TypA/BipA
	KNNFDEDG_00935	Q2FZG6	0.242094	0.000291054	0.00245578	def	Peptide deformylase
	KNNFDEDG_01082	Q2FZV1	0.24205	3.32738e-05	0.000480222	mnhA1	Na(+)/H(+) antiporter subunit A1
	KNNFDEDG_01137	Q2FZZ9	0.241883	0.000428534	0.00325922	SAOUHSC_00835	Regulatory protein MgsR
	KNNFDEDG_01981	Q2FUQ0	0.241707	0.000730659	0.00493888	rpmH	50S ribosomal protein L34
	KNNFDEDG_01968	Q2G2T2	0.240212	2.51679e-05	0.000397624	SAOUHSC_00014	hypothetical protein
	KNNFDEDG_00989	Q2FZM5	0.236259	7.28169e-06	0.000149555	SAOUHSC_00975	Putative oxidoreductase CatD
	KNNFDEDG_01118	Q2FZY5	0.235819	2.55511e-05	0.000398858	SAOUHSC_00849	putative cysteine desulfurase
	KNNFDEDG_01606	Q2G124	0.235375	0.000100966	0.00114228	SAOUHSC_00336	putative acetyl-CoA acyltransferase
	KNNFDEDG_00285	Q2FXI8	0.235071	0.000106779	0.00118362	SAOUHSC_01858	Phenylalanine--tRNA ligase beta subunit
	KNNFDEDG_00498	Q2FY48	0.234888	2.77735e-06	6.621e-05	SAOUHSC_01618	Farnesyl diphosphate synthase
	KNNFDEDG_02074	Q2FUZ0	0.234828	0.000820844	0.00539816	SAOUHSC_02955	Sensor histidine kinase GraS
	KNNFDEDG_01469	Q2G0Q3	0.234492	8.60165e-05	0.00101621	lysS	Lysine--tRNA ligase
	KNNFDEDG_01093	Q2FZV7	0.232959	0.000193838	0.001797	SAOUHSC_00878	NADH dehydrogenase-like protein
	KNNFDEDG_00876	Q2FZC4	0.232747	0.000116033	0.0012519	SAOUHSC_01108	Putative metallophosphoesterase MG207
	KNNFDEDG_01369	Q2G0G6	0.232585	2.39599e-06	5.92831e-05	SAOUHSC_00603	Aldo-keto reductase IolS
	KNNFDEDG_00062	Q2G2S0	0.230937	2.82326e-05	0.0004248	purB	Adenylosuccinate lyase
	KNNFDEDG_01411	Q2G0L7	0.23026	0.000370509	0.00291817	azo1	FMN-dependent NADPH-azoreductase
	KNNFDEDG_00877	Q2FZC5	0.228856	0.000174103	0.00167214	SAOUHSC_01107	dITP/XTP pyrophosphatase
	KNNFDEDG_01703	Q2G1B8	0.228408	5.88229e-05	0.000766132	tarL	Teichoic acid ribitol-phosphate polymerase TarL
	KNNFDEDG_02460	Q2FW30	0.227643	0.00121852	0.00713476	rpsM	30S ribosomal protein S13
	KNNFDEDG_01338	Q2G2D8	0.226894	0.00331841	0.0153025	SAOUHSC_00634	Manganese-binding lipoprotein MntA
	KNNFDEDG_00154	Q2FX98	0.226262	0.000127649	0.00132144	SAOUHSC_01979	hypothetical protein
	KNNFDEDG_01241	Q2G082	0.223982	0.000738353	0.00497829	SAOUHSC_00738	Di-/tripeptide transporter
	KNNFDEDG_00287	Q2FXJ0	0.223059	1.29581e-05	0.000230407	murC	UDP-N-acetylmuramate--L-alanine ligase
	KNNFDEDG_00903	Q2FZF5	0.222847	0.000389361	0.00303974	coaD	Phosphopantetheine adenylyltransferase
	KNNFDEDG_00944	Q2FZH7	0.222581	0.000598577	0.00429624	SAOUHSC_01027	hypothetical protein
	KNNFDEDG_01727	Q2G1C6	0.221485	4.41214e-05	0.000611744	SAOUHSC_00199	Caffeate CoA-transferase
	KNNFDEDG_00276	Q2FXH9	0.218875	9.26745e-06	0.000174254	SAOUHSC_01868	Putative dipeptidase
	KNNFDEDG_00729	Q2FYZ4	0.217605	2.47244e-05	0.000392941	glpD	Aerobic glycerol-3-phosphate dehydrogenase
	KNNFDEDG_00278	Q2FXI1	0.217201	2.74997e-05	0.000417352	SAOUHSC_01866	hypothetical protein
	KNNFDEDG_01967	Q2G2T6	0.216501	2.97947e-05	0.000444424	SAOUHSC_00015	Cyclic-di-AMP phosphodiesterase GdpP
	KNNFDEDG_01316	Q2G0E7	0.214893	0.000493086	0.00364693	SAOUHSC_00659	hypothetical protein
	KNNFDEDG_01069	Q2FZT7	0.214826	0.00149891	0.00839623	SAOUHSC_00903	Signal peptidase IB
	KNNFDEDG_00253	Q2FXF4	0.214717	0.000428779	0.00325922	SAOUHSC_01895	Bifunctional autolysin
	KNNFDEDG_02450	Q2FW20	0.214291	0.00751681	0.0278362	rpsH	30S ribosomal protein S8
	KNNFDEDG_02393	Q9F0R1	0.213961	0.00572504	0.0230209	sarR	HTH-type transcriptional regulator SarR
	KNNFDEDG_00315	Q2FXL4	0.213784	0.000515419	0.0037911	SAOUHSC_01821	hypothetical protein
	KNNFDEDG_02269	Q2FVK8	0.212165	7.3577e-05	0.000918358	gpmA	2,3-bisphosphoglycerate-dependent phosphoglycerate mutase
	KNNFDEDG_01130	#N/A	0.211486	0.00180296	0.009751	#N/A	rRNA adenine N-6-methyltransferase
	KNNFDEDG_00370	#N/A	0.211486	0.00180296	0.009751	#N/A	rRNA adenine N-6-methyltransferase
	KNNFDEDG_01932	Q2G0T0	0.211486	0.00180296	0.009751	rsmA	rRNA adenine N-6-methyltransferase
	KNNFDEDG_02662	Q2FWN1	0.211251	0.000318159	0.0025983	SAOUHSC_02257	hypothetical protein
	KNNFDEDG_00834	Q2FZ79	0.21123	0.00261492	0.0129205	lspA	Lipoprotein signal peptidase
	KNNFDEDG_02238	Q2FVG8	0.21029	1.43846e-05	0.000247786	SAOUHSC_02744	Carnitine transport ATP-binding protein OpuCA
	KNNFDEDG_00949	Q2FZI3	0.209731	0.00108733	0.00656824	SAOUHSC_01021	Putative HMP/thiamine import ATP-binding protein YkoD
	KNNFDEDG_01707	Q2G1C2	0.209674	2.28666e-06	5.85573e-05	tarK	Teichoic acid ribitol-phosphate polymerase TarK
	KNNFDEDG_02092	Q2FV16	0.208462	0.00700367	0.0264121	mqo	putative malate:quinone oxidoreductase 2
	KNNFDEDG_02457	Q2FW27	0.207221	0.00110776	0.00661684	adk	Adenylate kinase
	KNNFDEDG_00574	Q2FYI5	0.204162	4.42197e-05	0.000611744	gpsB	Cell cycle protein GpsB
	KNNFDEDG_01489	Q2G0S6	0.201949	0.000388586	0.00303974	SAOUHSC_00468	2-iminobutanoate/2-iminopropanoate deaminase
	KNNFDEDG_01426	P0A0H0	0.201344	0.000250052	0.00213987	#N/A	30S ribosomal protein S12
	KNNFDEDG_02433	Q2FW04	0.201289	8.03876e-06	0.000156668	SAOUHSC_02516	Guanine/hypoxanthine permease PbuG
	KNNFDEDG_01366	Q2G0G3	0.200045	4.6637e-05	0.000638568	SAOUHSC_00606	hypothetical protein
	KNNFDEDG_01282	Q2G0B1	0.196263	0.000601441	0.00430522	mgrA	HTH-type transcriptional regulator MgrA
	KNNFDEDG_01365	Q2G0G2	0.195252	0.000530663	0.00388787	SAOUHSC_00607	hypothetical protein
	KNNFDEDG_01279	Q2G0A8	0.194377	0.00869076	0.0310158	SAOUHSC_00697	hypothetical protein
	KNNFDEDG_02376	Q2FVV6	0.190965	3.24951e-05	0.000471531	SAOUHSC_02585	hypothetical protein
	KNNFDEDG_01424	Q2G0N1	0.189446	0.000804056	0.00531393	fusA	Elongation factor G
	KNNFDEDG_02130	Q2FV56	0.188422	0.00218621	0.0113343	crtO	hypothetical protein
	KNNFDEDG_02554	Q2FWC3	0.187803	1.60881e-06	4.29553e-05	luxS	S-ribosylhomocysteine lyase
	KNNFDEDG_02453	Q2FW23	0.186581	0.00042968	0.00325922	rpsE	30S ribosomal protein S5
	KNNFDEDG_00833	Q2FZ78	0.186134	3.14171e-06	7.29424e-05	SAOUHSC_01163	Ribosomal large subunit pseudouridine synthase D
	KNNFDEDG_01116	Q2FZY3	0.185826	1.22813e-05	0.000221562	SAOUHSC_00851	hypothetical protein
	KNNFDEDG_01816	Q2G1J0	0.183246	8.28826e-05	0.000996831	aldA	Putative aldehyde dehydrogenase AldA
	KNNFDEDG_00049	Q2FWX9	0.183136	0.000127218	0.00132144	aldH1	NAD(P)-dependent benzaldehyde dehydrogenase
	KNNFDEDG_01428	Q2G0N5	0.183112	0.000455629	0.00343653	rpoC	DNA-directed RNA polymerase subunit beta'
	KNNFDEDG_00588	Q2FYK2	0.183028	0.000531488	0.00388787	SAOUHSC_01438	hypothetical protein
	KNNFDEDG_01317	Q2G0E8	0.180033	8.60342e-07	2.87139e-05	SAOUHSC_00658	PTS-dependent dihydroxyacetone kinase, phosphotransferase subunit DhaM
	KNNFDEDG_01702	Q2G1B7	0.179807	8.90092e-06	0.000169306	SAOUHSC_00228	hypothetical protein
	KNNFDEDG_00522	Q2FY71	0.179765	2.32849e-07	1.03618e-05	SAOUHSC_01594	hypothetical protein
	KNNFDEDG_02435	gene_2413	0.179235	2.5871e-06	6.22301e-05	#N/A	30S ribosomal protein S10
	KNNFDEDG_02239	Q2FVG9	0.177504	1.74968e-07	8.3422e-06	SAOUHSC_02743	Carnitine transport permease protein OpuCB
	KNNFDEDG_02698	#N/A	0.176928	3.99518e-07	1.6411e-05	#N/A	hypothetical protein
	KNNFDEDG_01389	Q2G0J6	0.173408	0.00538847	0.0221342	SAOUHSC_00565	hypothetical protein
	KNNFDEDG_00699	gene_673	0.173135	0.00209489	0.011016	#N/A	hypothetical protein
	KNNFDEDG_01108	Q2FZX3	0.171025	0.000719157	0.00489834	SAOUHSC_00862	hypothetical protein
	KNNFDEDG_02597	Q2FWG3	0.170866	6.67463e-06	0.000140325	thiE	Thiamine-phosphate synthase
	KNNFDEDG_01323	Q2G2E2	0.170357	0.000230821	0.00202728	SAOUHSC_00651	hypothetical protein
	KNNFDEDG_01767	Q2G1D8	0.169412	1.52411e-05	0.000257555	pflB	Formate acetyltransferase
	KNNFDEDG_00659	Q2G2N2	0.168075	7.36062e-05	0.000918358	SAOUHSC_01358	Putative transport protein
	KNNFDEDG_01942	#N/A	0.167923	0.000232937	0.00203249	#N/A	PBP2a family beta-lactam-resistant peptidoglycan transpeptidase MecA
	KNNFDEDG_00355	Q2FXR0	0.167472	1.24334e-06	3.63598e-05	SAOUHSC_01775	hypothetical protein
	KNNFDEDG_00803	Q2FZ58	0.167396	8.88939e-05	0.00104558	SAOUHSC_01193	hypothetical protein
	KNNFDEDG_01993	Q2FUR2	0.167151	0.00122236	0.00714158	SAOUHSC_03041	hypothetical protein
	KNNFDEDG_01965	Q2G1S4	0.164952	1.39464e-05	0.000241799	SAOUHSC_00018	Replicative DNA helicase
	KNNFDEDG_00356	O34090	0.164736	0.000253137	0.00215935	#N/A	Porphobilinogen deaminase
	KNNFDEDG_01966	Q2G2T3	0.164156	7.46182e-07	2.62145e-05	rplI	50S ribosomal protein L9
	KNNFDEDG_02567	Q2FWD7	0.163709	7.7724e-06	0.000153721	rho	Transcription termination factor Rho
	KNNFDEDG_01427	P0A0G6	0.163519	6.62179e-07	2.42194e-05	#N/A	Ribosome-associated protein L7Ae-like protein
	KNNFDEDG_01443	Q2G241	0.163307	4.33979e-06	9.57624e-05	gltX	Glutamate--tRNA ligase
	KNNFDEDG_01390	Q2G0J7	0.161625	0.00490536	0.0205609	ung	Uracil-DNA glycosylase
	KNNFDEDG_00046	#N/A	0.159868	4.1314e-06	9.26961e-05	#N/A	beta-lactam sensor/signal transducer BlaR1
	KNNFDEDG_02778	gene_50	0.159419	3.99537e-06	9.06299e-05	#N/A	beta-lactam sensor/signal transducer BlaR1
	KNNFDEDG_00940	Q2FZH3	0.159318	1.63847e-08	9.94254e-07	SAOUHSC_01031	Putative cytochrome bd menaquinol oxidase subunit I
	KNNFDEDG_00277	Q2FXI0	0.158339	5.97325e-06	0.000129663	SAOUHSC_01867	D-alanine aminotransferase
	KNNFDEDG_01906	#N/A	0.157401	0.0010622	0.00646031	#N/A	hypothetical protein
	KNNFDEDG_01572	Q2G0Y6	0.157293	5.73391e-05	0.000757898	guaA	GMP synthase [glutamine-hydrolyzing]
	KNNFDEDG_02550	Q2FWB8	0.156622	1.48751e-05	0.000252972	deoD	Purine nucleoside phosphorylase DeoD-type 1
	KNNFDEDG_00148	Q2FX91	0.156234	0.000100109	0.00113741	SAOUHSC_01986	hypothetical protein
	KNNFDEDG_01423	Q2G0N0	0.155663	0.000134552	0.0013712	tuf	Elongation factor Tu
	KNNFDEDG_02427	Q2FVZ6	0.155246	1.43309e-06	3.94469e-05	SAOUHSC_02524	hypothetical protein
	KNNFDEDG_02309	Q2FVP3	0.155135	1.36898e-05	0.000238901	SAOUHSC_02659	hypothetical protein
	KNNFDEDG_02335	#N/A	0.154971	1.24829e-05	0.000223687	#N/A	hypothetical protein
	KNNFDEDG_01425	P48940	0.154027	2.75109e-05	0.000417352	#N/A	30S ribosomal protein S7
	KNNFDEDG_02338	Q2G2W2	0.153703	1.86998e-07	8.60834e-06	SAOUHSC_02628	hypothetical protein
	KNNFDEDG_02436	Q2FW06	0.152643	2.54014e-05	0.000398858	rplC	50S ribosomal protein L3
	KNNFDEDG_01432	Q2G0N9	0.152273	8.22138e-05	0.000996831	rplJ	50S ribosomal protein L10
	KNNFDEDG_02319	Q2FVQ4	0.152224	3.12819e-05	0.000464015	SAOUHSC_02648	L-lactate permease
	KNNFDEDG_00346	Q2FXP9	0.151632	8.20073e-05	0.000996831	infC	Translation initiation factor IF-3
	KNNFDEDG_02623	Q2FWJ3	0.149452	4.51611e-06	9.88361e-05	rsbW	Serine-protein kinase RsbW
	KNNFDEDG_01077	Q2FZU6	0.149151	9.67359e-06	0.000180619	rocD	Ornithine aminotransferase 2
	KNNFDEDG_02587	Q2FWF3	0.148457	0.00140184	0.00799768	SAOUHSC_02338	hypothetical protein
	KNNFDEDG_01796	Q2G1H0	0.146523	6.5011e-05	0.000830523	SAOUHSC_00153	Indole-3-pyruvate decarboxylase
	KNNFDEDG_00754	Q2FZ19	0.146068	1.57766e-06	4.2549e-05	rnj2	Ribonuclease J 2
	KNNFDEDG_01272	Q2G0A1	0.146061	0.000195179	0.001797	SAOUHSC_00704	hypothetical protein
	KNNFDEDG_01477	Q2G0R2	0.144155	9.51919e-05	0.00109922	tilS	tRNA(Ile)-lysidine synthase
	KNNFDEDG_01193	Q2G031	0.14296	2.33202e-05	0.00037509	pgk	Phosphoglycerate kinase
	KNNFDEDG_01099	Q2FZW3	0.141869	1.67491e-06	4.38433e-05	dltD	Protein DltD
	KNNFDEDG_02438	Q2FW08	0.141419	3.24895e-05	0.000471531	rplW	50S ribosomal protein L23
	KNNFDEDG_01581	P0A0B7	0.141025	9.55125e-05	0.00109922	#N/A	Alkyl hydroperoxide reductase C
	KNNFDEDG_01191	Q2G029	0.140825	7.69107e-07	2.63271e-05	gpmI	2,3-bisphosphoglycerate-independent phosphoglycerate mutase
	KNNFDEDG_02525	Q2FW91	0.139932	2.15229e-07	9.74001e-06	SAOUHSC_02409	Arginase
	KNNFDEDG_00672	Q2FYT5	0.137584	6.83899e-09	5.89036e-07	SAOUHSC_01340	hypothetical protein
	KNNFDEDG_01444	Q2G242	0.136829	1.63794e-06	4.33e-05	SAOUHSC_00508	putative PIN and TRAM-domain containing protein YacL
	KNNFDEDG_00445	Q2FXZ6	0.136136	9.42897e-07	3.05763e-05	SAOUHSC_01679	Threonylcarbamoyladenosine tRNA methylthiotransferase MtaB
	KNNFDEDG_01732	Q2G1D0	0.134216	0.000319337	0.0025983	SAOUHSC_00195	3-ketoacyl-CoA thiolase
	KNNFDEDG_02437	Q2FW07	0.133178	6.21592e-05	0.000798196	rplD	50S ribosomal protein L4
	KNNFDEDG_00972	Q2FZK7	0.133017	5.62454e-05	0.00074714	atl	Bifunctional autolysin
	KNNFDEDG_02353	Q2FVT1	0.130178	1.25159e-06	3.63598e-05	lyrA	Lysostaphin resistance protein A
	KNNFDEDG_01318	Q2G0E9	0.128178	2.17464e-09	2.07367e-07	SAOUHSC_00656	PTS-dependent dihydroxyacetone kinase, ADP-binding subunit DhaL
	KNNFDEDG_02439	P60430	0.127403	6.30738e-06	0.000134726	#N/A	50S ribosomal protein L2
	KNNFDEDG_02561	Q2FWD1	0.126984	3.18722e-05	0.000467769	pyrG	CTP synthase
	KNNFDEDG_00870	Q2G1X1	0.126292	1.45129e-07	7.44692e-06	SAOUHSC_01120	hypothetical protein
	KNNFDEDG_00552	Q2FYG6	0.125282	1.65347e-09	1.6351e-07	SAOUHSC_01486	Heptaprenyl diphosphate synthase component 2
	KNNFDEDG_02595	Q2FWG1	0.123247	1.10642e-07	5.90827e-06	SAOUHSC_02330	Hydroxymethylpyrimidine/phosphomethylpyrimidine kinase
	KNNFDEDG_00275	Q2FXH8	0.121415	4.13378e-08	2.34834e-06	SAOUHSC_01869	hypothetical protein
	KNNFDEDG_01192	Q2G030	0.118541	3.2279e-08	1.87359e-06	tpiA	Triosephosphate isomerase
	KNNFDEDG_02149	#N/A	0.118187	9.80157e-09	7.69711e-07	#N/A	Hydroxymethylglutaryl-CoA synthase
	KNNFDEDG_00266	Q2FXG9	0.114778	0.00030185	0.00251072	SAOUHSC_01878	Ribosomal RNA small subunit methyltransferase H
	KNNFDEDG_00347	Q2FXQ0	0.113153	6.59499e-07	2.42194e-05	rpmI	50S ribosomal protein L35
	KNNFDEDG_00798	Q2FZ53	0.113084	1.03879e-08	7.69831e-07	SAOUHSC_01199	3-oxoacyl-[acyl-carrier-protein] reductase FabG
	KNNFDEDG_02127	Q2FV52	0.112745	1.03477e-06	3.17566e-05	isaA	putative transglycosylase IsaA
	KNNFDEDG_01101	Q2FZW5	0.11267	1.40491e-08	9.14904e-07	SAOUHSC_00870	Peptidoglycan O-acetyltransferase
	KNNFDEDG_01433	Q2G0P0	0.11227	6.15947e-07	2.3494e-05	rplA	50S ribosomal protein L1
	KNNFDEDG_00526	Q2FY75	0.110129	0.000688405	0.0047257	SAOUHSC_01590	hypothetical protein
	KNNFDEDG_01336	Q2G2L2	0.108716	1.41417e-06	3.94469e-05	SAOUHSC_00637	High-affinity zinc uptake system ATP-binding protein ZnuC
	KNNFDEDG_02596	Q2FWG2	0.106299	1.27611e-08	8.51803e-07	thiM	Hydroxyethylthiazole kinase
	KNNFDEDG_00658	Q2G2M2	0.100068	1.50628e-08	9.35294e-07	mprF	Phosphatidylglycerol lysyltransferase
	KNNFDEDG_02428	Q2FVZ7	0.0993492	9.51692e-05	0.00109922	SAOUHSC_02523	hypothetical protein
	KNNFDEDG_02308	Q2FVP2	0.0989583	1.06912e-08	7.69831e-07	SAOUHSC_02660	hypothetical protein
	KNNFDEDG_01582	O05204	0.0967136	2.3562e-06	5.92831e-05	#N/A	Alkyl hydroperoxide reductase subunit F
	KNNFDEDG_01476	Q2G0R1	0.0943878	1.46141e-12	3.25163e-10	SAOUHSC_00485	Hypoxanthine-guanine phosphoribosyltransferase
	KNNFDEDG_01304	Q2G0D4	0.0940478	3.74752e-09	3.33529e-07	SAOUHSC_00671	N-acetylmuramoyl-L-alanine amidase sle1
	KNNFDEDG_01731	Q2G1C9	0.0868891	1.64352e-05	0.000272604	SAOUHSC_00196	putative 3-hydroxyacyl-CoA dehydrogenase
	KNNFDEDG_00840	Q2FZ85	0.0836211	6.76793e-07	2.44194e-05	SAOUHSC_01155	hypothetical protein
	KNNFDEDG_00239	Q2G1W4	0.0831725	1.09564e-08	7.69831e-07	metK	S-adenosylmethionine synthase
	KNNFDEDG_00384	Q2FXT6	0.0820987	3.3334e-09	3.06902e-07	tgt	Queuine tRNA-ribosyltransferase
	KNNFDEDG_01204	Q2G041	0.0751979	1.1219e-10	1.30238e-08	SAOUHSC_00785	Thioredoxin reductase
	KNNFDEDG_01236	Q2G077	0.0673225	3.38042e-07	1.45576e-05	SAOUHSC_00743	Ribonucleoside-diphosphate reductase subunit beta
	KNNFDEDG_00047	#N/A	0.0672169	2.43621e-14	2.16823e-11	#N/A	Penicillinase repressor
	KNNFDEDG_02779	gene_51	0.0672067	2.40508e-14	2.16823e-11	#N/A	Penicillinase repressor
	KNNFDEDG_00436	Q2FXY6	0.0669815	1.47823e-07	7.44692e-06	rpsT	30S ribosomal protein S20
	KNNFDEDG_01908	gene_1885	0.0635695	4.80718e-14	2.56703e-11	#N/A	hypothetical protein
	KNNFDEDG_00936	Q2FZG8	0.060283	4.00536e-06	9.06299e-05	SAOUHSC_01036	hypothetical protein
	KNNFDEDG_01990	Q2FUQ9	0.053215	8.56327e-12	1.34494e-09	SAOUHSC_03045	Cold shock-like protein CspLA
	KNNFDEDG_01237	Q2G078	0.0504894	4.89763e-08	2.7243e-06	SAOUHSC_00742	Ribonucleoside-diphosphate reductase subunit alpha 1
	KNNFDEDG_02535	Q2FWA0	0.0480515	1.37698e-10	1.53189e-08	glmS	Glutamine--fructose-6-phosphate aminotransferase [isomerizing]
	KNNFDEDG_00937	Q2FZG9	0.0464392	1.23616e-13	3.66729e-11	rnj1	Ribonuclease J 1
	KNNFDEDG_02385	Q2G1W1	0.0457638	3.06447e-13	8.18214e-11	SAOUHSC_02576	hypothetical protein
	KNNFDEDG_01690	Q2G1A5	0.0445137	1.81962e-11	2.6991e-09	rbsD	D-ribose pyranase
	KNNFDEDG_00348	Q2FXQ1	0.0435132	3.43093e-12	6.04662e-10	rplT	50S ribosomal protein L20
	KNNFDEDG_01337	Q2G2D9	0.0401653	7.5297e-14	2.87204e-11	SAOUHSC_00636	Manganese transport system membrane protein MntB
	KNNFDEDG_01691	Q2G1A6	0.0324683	7.1425e-14	2.87204e-11	rbsK	Bifunctional ribokinase/ribose-5-phosphate isomerase A
	KNNFDEDG_01527	Q2G0U9	0.0315507	5.82041e-13	1.41277e-10	sle1	N-acetylmuramoyl-L-alanine amidase sle1
	KNNFDEDG_00456	Q2FY08	0.0312294	2.19944e-12	4.5173e-10	glyQS	Glycine--tRNA ligase
	KNNFDEDG_01238	Q2G079	0.0275256	4.09089e-18	1.09227e-14	nrdI	Protein NrdI
	KNNFDEDG_01100	Q2FZW4	0.0139631	1.49378e-08	9.35294e-07	dltC	D-alanyl carrier protein
	KNNFDEDG_01598	Q2G116	0.00854322	0.00554172	0.0225555	SAOUHSC_00345	hypothetical protein
	KNNFDEDG_00497	Q2FY47	0.00620907	0.00272769	0.0132658	xseB	Exodeoxyribonuclease 7 small subunit
	KNNFDEDG_02381	Q2FVW1	0.00512705	0.000810736	0.00534485	SAOUHSC_A02450	hypothetical protein
Evolved (after vs before treatment)	KNNFDEDG_01698	P72358	321.486	9.65432e-12	1.08531e-09	#N/A	Antiholin-like protein LrgA
	KNNFDEDG_01697	P60643	203.389	5.58109e-11	5.79146e-09	#N/A	Antiholin-like protein LrgB
	KNNFDEDG_00967	Q2FZK2	132.389	8.04903e-08	2.06822e-06	qoxD	Quinol oxidase subunit 4
	KNNFDEDG_02266	Q2FVK3	126.656	2.00914e-09	9.50995e-08	SAOUHSC_02708	Gamma-hemolysin component A
	KNNFDEDG_00575	gene_546	125.611	1.17961e-08	3.74422e-07	#N/A	hypothetical protein
	KNNFDEDG_02152	Q2FV82	114.81	1.9557e-07	4.39707e-06	SAOUHSC_02853	hypothetical protein
	KNNFDEDG_00830	Q2FZ75	101.579	1.32878e-08	4.12074e-07	pyrB	Aspartate carbamoyltransferase
	KNNFDEDG_02720	gene_2694	100.853	0.00566774	0.0234533	#N/A	hypothetical protein
	KNNFDEDG_01998	Q2FUR7	86.979	1.04882e-08	3.40931e-07	SAOUHSC_03035	hypothetical protein
	KNNFDEDG_00966	Q2FZK1	78.7779	4.61737e-07	8.84687e-06	qoxC	Quinol oxidase subunit 3
	KNNFDEDG_00654	Q2G2M0	77.9029	1.89501e-08	5.66348e-07	SAOUHSC_01362	putative tautomerase.1
	KNNFDEDG_02204	Q2FVD2	65.4165	4.73654e-07	8.99943e-06	SAOUHSC_02781	hypothetical protein
	KNNFDEDG_01006	Q2FZP3	56.2476	2.41191e-07	5.16454e-06	SAOUHSC_00957	hypothetical protein
	KNNFDEDG_01216	Q2G055	37.8367	1.55968e-06	2.55031e-05	hpf	Ribosome hibernation promotion factor
	KNNFDEDG_02540	Q2FWA9	37.3232	1.16645e-06	1.95471e-05	SAOUHSC_02389	Cadmium, cobalt and zinc/H(+)-K(+) antiporter
	KNNFDEDG_01343	P0C948	36.5067	3.97493e-07	8.01932e-06	#N/A	Na(+)/H(+) antiporter subunit F
	KNNFDEDG_00317	Q2FXL6	32.6247	5.65212e-06	7.98399e-05	SAOUHSC_01819	Putative universal stress protein
	KNNFDEDG_01856	Q2G1M1	26.1092	6.78149e-06	9.41501e-05	SAOUHSC_00086	Diacetyl reductase [(S)-acetoin forming]
	KNNFDEDG_02228	Q2FVF5	25.8794	2.73454e-09	1.16827e-07	SAOUHSC_02759	putative lipoprotein YehR
	KNNFDEDG_01153	Q2G010	25.4434	1.03122e-07	2.45727e-06	SAOUHSC_00818	Thermonuclease
	KNNFDEDG_02303	Q2FVN6	25.3903	8.43892e-09	2.95297e-07	SAOUHSC_02666	hypothetical protein
	KNNFDEDG_01541	Q2G0W5	24.2131	6.24125e-07	1.13925e-05	SAOUHSC_00409	hypothetical protein
	KNNFDEDG_02750	gene_2727	22.681	3.15941e-05	0.000331677	#N/A	hypothetical protein
	KNNFDEDG_02553	Q2FWC2	22.1249	1.02131e-05	0.000134415	SAOUHSC_02376	hypothetical protein
	KNNFDEDG_02241	Q2FVH1	21.901	1.06497e-05	0.000138875	SAOUHSC_02741	Carnitine transport permease protein OpuCD
	KNNFDEDG_00345	Q2FXP8	20.2	2.71085e-06	4.17936e-05	SAOUHSC_01787	Lysine-specific permease
	KNNFDEDG_02541	#N/A	19.8734	1.54099e-06	2.55031e-05	#N/A	HTH-type transcriptional repressor CzrA
	KNNFDEDG_01087	Q2G2H6	19.7559	4.90455e-06	7.15268e-05	mnhF1	Na(+)/H(+) antiporter subunit F1
	KNNFDEDG_01678	Q2G189	19.7276	9.81408e-05	0.000868144	esxA	ESAT-6 secretion system extracellular protein A
	KNNFDEDG_02146	Q2FV73	18.4683	0.00227755	0.0117044	SAOUHSC_02863	hypothetical protein
	KNNFDEDG_02746	gene_2723	18.0382	0.000100919	0.0008869	#N/A	hypothetical protein
	KNNFDEDG_02094	Q2FV18	17.4464	4.74272e-09	1.82798e-07	SAOUHSC_02925	hypothetical protein
	KNNFDEDG_00805	Q2FZ60	16.6412	0.000362484	0.00259411	rpmB	50S ribosomal protein L28
	KNNFDEDG_00815	Q2G267	16.6124	3.42657e-05	0.000356946	SAOUHSC_01181	hypothetical protein
	KNNFDEDG_00101	Q2G2V9	16.4836	7.95283e-05	0.000722449	SAOUHSC_02006	putative protein YfhP
	KNNFDEDG_02233	Q2FVG1	16.1234	3.33769e-09	1.32428e-07	SAOUHSC_02753	putative iron export permease protein FetB
	KNNFDEDG_01701	P72360	15.8415	1.18583e-05	0.000152229	#N/A	Iron-sulfur cluster repair protein ScdA
	KNNFDEDG_00549	Q2FYG2	15.741	0.000209388	0.00164702	SAOUHSC_01490	DNA-binding protein HU
	KNNFDEDG_01261	Q2G2G1	15.4372	3.99822e-05	0.000401011	SAOUHSC_00716	hypothetical protein
	KNNFDEDG_01871	P02976	15.3523	0.000150432	0.00123363	spa	Immunoglobulin G-binding protein A
	KNNFDEDG_00964	Q2FZJ9	15.2581	0.000694917	0.0044219	qoxA	putative quinol oxidase subunit 2
	KNNFDEDG_01850	Q2G261	15.1147	2.66804e-05	0.000292616	sodM	Superoxide dismutase [Mn/Fe] 2
	KNNFDEDG_00875	Q2FZC2	14.9747	5.73709e-05	0.000546949	SAOUHSC_01110	hypothetical protein
	KNNFDEDG_00597	Q2FYL1	14.4888	1.94982e-05	0.000225742	SAOUHSC_01429	hypothetical protein
	KNNFDEDG_00321	Q2FXM1	14.0073	0.000148951	0.00122896	SAOUHSC_01814	hypothetical protein
	KNNFDEDG_01656	Q2G173	13.4208	2.69806e-05	0.000293413	SAOUHSC_00280	hypothetical protein
	KNNFDEDG_02264	Q2FVK1	13.0105	2.86223e-09	1.18805e-07	hlgB	Gamma-hemolysin component B
	KNNFDEDG_02386	Q2G1V8	12.3778	8.96485e-07	1.55046e-05	SAOUHSC_02575	hypothetical protein
	KNNFDEDG_02497	Q2FW64	12.297	0.000390503	0.00277257	SAOUHSC_02443	hypothetical protein
	KNNFDEDG_00542	Q2FYF1	12.2189	8.9821e-05	0.000810492	ebpS	Elastin-binding protein EbpS
	KNNFDEDG_01849	Q2G260	11.753	2.26289e-05	0.000253331	SAOUHSC_00094	hypothetical protein
	KNNFDEDG_02434	Q2FW05	11.5617	0.000235522	0.00179507	SAOUHSC_02515	hypothetical protein
	KNNFDEDG_02787	gene_2768	11.5397	6.24613e-05	0.000586854	#N/A	hypothetical protein
	KNNFDEDG_02724	Q2FWS7	11.4289	0.0136655	0.0452943	SAOUHSC_02203	hypothetical protein
	KNNFDEDG_00331	Q2FXN2	11.3195	0.000175917	0.00140838	SAOUHSC_01803	D-serine/D-alanine/glycine transporter
	KNNFDEDG_01936	Q2G1R7	10.9375	0.00512946	0.0217599	SAOUHSC_00035	Thiosulfate sulfurtransferase GlpE
	KNNFDEDG_02034	Q2FUV4	10.5518	0.0107082	0.037815	SAOUHSC_02997	hypothetical protein
	KNNFDEDG_01854	Q2G287	10.476	0.0130453	0.0436678	SAOUHSC_00089	hypothetical protein
	KNNFDEDG_02213	Q2FVE0	10.2694	1.56428e-05	0.000187575	SAOUHSC_02774	hypothetical protein
	KNNFDEDG_00854	Q2FZA1	10.2147	0.00031952	0.00232044	SAOUHSC_01138	putative N-acetyltransferase
	KNNFDEDG_02063	Q2FUX8	10.1832	0.0109814	0.0384598	argF	Ornithine carbamoyltransferase, catabolic
	KNNFDEDG_02762	gene_2739	10.1705	0.000156071	0.00127137	#N/A	Quaternary ammonium compound-resistance protein QacC
	KNNFDEDG_02016	Q2FUT6	10.0564	0.0119382	0.0407712	hisZ	ATP phosphoribosyltransferase regulatory subunit
	KNNFDEDG_00018	Q2FWU8	10.0218	0.000386773	0.00275771	SAOUHSC_02177	hypothetical protein
	KNNFDEDG_00583	Q2FYJ4	10.0122	4.28035e-07	8.49145e-06	SAOUHSC_01450	Serine/threonine exchanger SteT
	KNNFDEDG_01811	Q2G1I5	9.96869	0.00293692	0.0140464	SAOUHSC_00137	hypothetical protein
	KNNFDEDG_01260	Q2G2G0	9.89116	0.00025595	0.00193432	SAOUHSC_00717	hypothetical protein
	KNNFDEDG_01552	#N/A	9.70394	0.011045	0.0385502	#N/A	putative lipoprotein
	KNNFDEDG_02212	Q2FVD9	9.62319	0.00672089	0.0268948	SAOUHSC_02775	hypothetical protein
	KNNFDEDG_00038	Q2FWX6	9.57141	0.000147434	0.00122018	SAOUHSC_02145	hypothetical protein
	KNNFDEDG_00704	Q2FYX6	9.47629	0.015305	0.0489252	SAOUHSC_01297	hypothetical protein
	KNNFDEDG_01987	Q2FUQ6	9.43957	0.00553436	0.0230427	SAOUHSC_03048	hypothetical protein
	KNNFDEDG_02062	Q2FUX7	9.41429	0.00278185	0.0137032	arcA	Arginine deiminase
	KNNFDEDG_01608	Q2G1V6	9.25901	6.57299e-05	0.000607326	SAOUHSC_00334	hypothetical protein
	KNNFDEDG_01084	Q2FZV3	9.19842	5.91066e-05	0.000559542	mnhC1	Na(+)/H(+) antiporter subunit C1
	KNNFDEDG_00965	Q2FZK0	9.19539	0.00352192	0.0159969	qoxB	putative quinol oxidase subunit 1
	KNNFDEDG_01988	Q2FUQ7	9.0246	0.00810184	0.030846	SAOUHSC_03047	hypothetical protein
	KNNFDEDG_02023	Q2FUU3	8.94236	0.00202105	0.0105879	hisF	Imidazole glycerol phosphate synthase subunit HisF
	KNNFDEDG_01286	Q2G0B5	8.91502	0.000126084	0.00106638	SAOUHSC_00690	hypothetical protein
	KNNFDEDG_02726	gene_2700	8.8569	0.0038021	0.0170343	#N/A	hypothetical protein
	KNNFDEDG_02360	Q2FVT8	8.85613	3.49665e-07	7.14695e-06	SAOUHSC_02604	putative oxidoreductase YghA
	KNNFDEDG_01587	Q2G103	8.84528	0.00129015	0.00734341	SAOUHSC_00358	hypothetical protein
	KNNFDEDG_00235	Q2G2V4	8.79118	0.00016354	0.0013171	SAOUHSC_01914	Putative membrane protein insertion efficiency factor
	KNNFDEDG_01058	Q2FZS7	8.7347	0.0112822	0.0389748	SAOUHSC_00913	HTH-type transcriptional activator AmpR
	KNNFDEDG_01392	Q2G0J9	8.73294	0.00302521	0.0143445	SAOUHSC_00561	hypothetical protein
	KNNFDEDG_00953	Q2FZI7	8.62026	8.59787e-05	0.000778425	purN	Phosphoribosylglycinamide formyltransferase
	KNNFDEDG_00918	gene_895	8.49719	4.8019e-05	0.000472563	#N/A	hypothetical protein
	KNNFDEDG_02012	Q2FUT2	8.47523	0.0111737	0.0388412	SAOUHSC_03019	Putative HMP/thiamine import ATP-binding protein YkoD
	KNNFDEDG_01554	Q2G0X2	8.46994	0.000861153	0.00521411	SAOUHSC_00401	hypothetical protein
	KNNFDEDG_00095	P0A0K3	8.45764	0.000528234	0.00350166	#N/A	hypothetical protein
	KNNFDEDG_00024	Q2FWP1	8.4296	0.000156447	0.00127137	hlb	Phospholipase C
	KNNFDEDG_02021	Q2FUU1	8.31721	0.0122554	0.0415913	hisH	Imidazole glycerol phosphate synthase subunit HisH
	KNNFDEDG_00952	Q2FZI6	8.28011	0.000392675	0.00278068	purH	Bifunctional purine biosynthesis protein PurH
	KNNFDEDG_01782	Q2G1F4	8.1362	0.00383489	0.0170716	SAOUHSC_00171	Glutathione hydrolase proenzyme
	KNNFDEDG_00373	Q2FXS4	8.12112	0.000387388	0.00275771	SAOUHSC_01761	hypothetical protein
	KNNFDEDG_02029	Q9RQP9	8.1184	0.00237618	0.0120733	icaA	Poly-beta-1,6-N-acetyl-D-glucosamine synthase
	KNNFDEDG_02145	Q2FV72	8.11027	0.00560195	0.0232524	SAOUHSC_02864	Fe(2+) transporter FeoB
	KNNFDEDG_00017	Q2FWU7	8.10065	0.00238748	0.0121079	SAOUHSC_02178	hypothetical protein
	KNNFDEDG_00725	Q2FYZ0	8.09913	0.000478566	0.00322793	SAOUHSC_01282	Glutathione peroxidase BsaA
	KNNFDEDG_00930	Q2G2A3	7.95964	0.0027947	0.0137032	SAOUHSC_01043	Dihydrolipoyl dehydrogenase
	KNNFDEDG_01714	Q2G2C8	7.93517	0.00700788	0.0276029	SAOUHSC_00216	PTS system galactitol-specific EIIC component
	KNNFDEDG_01680	Q2G193	7.92935	3.18613e-09	1.28301e-07	SAOUHSC_00253	hypothetical protein
	KNNFDEDG_01784	Q2G1F6	7.91808	0.0090424	0.0334656	SAOUHSC_00169	hypothetical protein
	KNNFDEDG_02265	Q2FVK2	7.82647	1.39218e-08	4.26828e-07	hlgC	Gamma-hemolysin component C
	KNNFDEDG_02064	Q2FUX9	7.82109	0.000401629	0.00282923	SAOUHSC_02967	Arginine/ornithine antiporter
	KNNFDEDG_00020	Q2FWV2	7.81875	0.0153261	0.0489348	SAOUHSC_02173	hypothetical protein
	KNNFDEDG_00211	gene_180	7.75833	0.00013579	0.00113777	#N/A	hypothetical protein
	KNNFDEDG_01547	Q2G0X0	7.74816	1.78391e-05	0.000209261	SAOUHSC_00404	putative lipoprotein
	KNNFDEDG_02060	Q2FUX4	7.71955	0.00266173	0.013201	SAOUHSC_02971	Zinc metalloproteinase aureolysin
	KNNFDEDG_01177	#N/A	7.62991	0.0116677	0.0400503	#N/A	hypothetical protein
	KNNFDEDG_01909	Q2FWI1	7.57775	0.003034	0.0143609	kdpC	Potassium-transporting ATPase KdpC subunit
	KNNFDEDG_01673	Q2G184	7.56467	3.90979e-05	0.000393605	essC	ESAT-6 secretion machinery protein EssC
	KNNFDEDG_00951	Q2FZI5	7.49276	0.000849685	0.00518654	purD	Phosphoribosylamine--glycine ligase
	KNNFDEDG_01648	Q2G163	7.42183	0.000319209	0.00232044	psuG	Pseudouridine-5'-phosphate glycosidase
	KNNFDEDG_00448	Q2FXZ9	7.40832	0.00321824	0.0149446	SAOUHSC_01676	hypothetical protein
	KNNFDEDG_01579	Q2G0Z4	7.38172	5.43696e-07	1.01867e-05	SAOUHSC_00367	L-cystine uptake protein TcyP
	KNNFDEDG_02289	Q2FVM1	7.37351	0.0125368	0.0423862	SAOUHSC_02681	Respiratory nitrate reductase 1 alpha chain
	KNNFDEDG_01809	Q2G1I3	7.31285	0.00504965	0.0215228	SAOUHSC_00139	hypothetical protein
	KNNFDEDG_01840	Q2G1L7	7.22785	0.0050909	0.0216303	SAOUHSC_00105	putative ABC transporter phosphonate/phosphite binding protein PhnD2
	KNNFDEDG_01715	Q2G2B6	7.21437	0.00409763	0.0180056	SAOUHSC_00215	PTS system galactitol-specific EIIB component
	KNNFDEDG_02179	Q2FVB3	7.19587	8.71288e-08	2.19695e-06	SAOUHSC_02821	hypothetical protein
	KNNFDEDG_01841	Q2G1L8	7.19226	0.00798648	0.0304774	phnC	Glutamine transport ATP-binding protein GlnQ
	KNNFDEDG_01548	Q2G0X1	7.18038	0.0012357	0.00710855	SAOUHSC_00402	putative lipoprotein
	KNNFDEDG_01797	Q2G1H1	7.0534	0.00241812	0.0122174	SAOUHSC_00152	Isochorismatase family protein YecD
	KNNFDEDG_01674	Q2G185	6.99996	0.0038999	0.0173058	essB	ESAT-6 secretion machinery protein EssB
	KNNFDEDG_01815	Q2G1I9	6.97393	1.05072e-06	1.78292e-05	SAOUHSC_00133	Cadmium, cobalt and zinc/H(+)-K(+) antiporter
	KNNFDEDG_02019	Q2FUT9	6.94926	0.000825058	0.00508221	hisC	Histidinol-phosphate aminotransferase
	KNNFDEDG_01777	Q2G1E8	6.94845	7.44391e-09	2.71401e-07	SAOUHSC_00177	hypothetical protein
	KNNFDEDG_01452	Q2G0Q1	6.90787	8.28007e-06	0.000111723	pdxS	Pyridoxal 5'-phosphate synthase subunit PdxS
	KNNFDEDG_01937	Q2G1R6	6.88899	0.0077575	0.029772	SAOUHSC_00036	Hydroxyacylglutathione hydrolase
	KNNFDEDG_01530	Q2G0V2	6.81382	0.0142807	0.0467588	metN1	Methionine import ATP-binding protein MetN
	KNNFDEDG_02095	Q2G1Y4	6.76619	0.00209973	0.0109364	SAOUHSC_02924	Isoleucine 2-epimerase
	KNNFDEDG_00281	Q2FXI4	6.7424	0.00288209	0.0139603	SAOUHSC_01863	hypothetical protein
	KNNFDEDG_02061	Q2FUX5	6.72545	0.00615714	0.0250558	argR	Arginine repressor
	KNNFDEDG_02290	Q2FVM2	6.69981	0.0110048	0.0384598	SAOUHSC_02680	Respiratory nitrate reductase 1 beta chain
	KNNFDEDG_00987	Q2FZM3	6.62899	0.00335349	0.0155166	SAOUHSC_00977	hypothetical protein
	KNNFDEDG_02723	Q2FWS5	6.61072	0.00619538	0.0251734	SAOUHSC_02205	hypothetical protein
	KNNFDEDG_00227	Q2G190	6.56939	0.013446	0.0447868	SAOUHSC_00256	hypothetical protein
	KNNFDEDG_01559	#N/A	6.55539	0.00630625	0.0255469	#N/A	Toxic shock syndrome toxin-1
	KNNFDEDG_02491	Q2G2D4	6.52075	0.00246838	0.0123556	SAOUHSC_02450	PTS system lactose-specific EIICB component
	KNNFDEDG_02641	Q2FWK7	6.50896	0.00709783	0.0278747	ilvD	Dihydroxy-acid dehydratase
	KNNFDEDG_02176	Q2FVA9	6.46104	0.000114833	0.000993011	SAOUHSC_02824	Putative hydrolase MhqD
	KNNFDEDG_01631	Q2G145	6.4229	1.60131e-08	4.85432e-07	SAOUHSC_00310	Ascorbate-specific PTS system EIIC component
	KNNFDEDG_02036	Q2FUV6	6.39021	0.0120814	0.0410524	SAOUHSC_02995	hypothetical protein
	KNNFDEDG_01717	Q2G2B8	6.38864	0.00641087	0.025893	SAOUHSC_00213	hypothetical protein
	KNNFDEDG_01865	Q2G1N2	6.37515	0.0137798	0.0455054	sbnB	Delta(1)-pyrroline-2-carboxylate reductase
	KNNFDEDG_02498	Q2FW65	6.36259	0.00340784	0.0156633	SAOUHSC_02442	hypothetical protein
	KNNFDEDG_01176	Q2FYB7	6.34063	0.00715315	0.0280104	SAOUHSC_01547	hypothetical protein
	KNNFDEDG_00143	Q2FX87	6.30708	0.00142634	0.00795098	SAOUHSC_01990	L-cystine import ATP-binding protein TcyC
	KNNFDEDG_01568	Q2G0Y1	6.28945	0.000319942	0.00232044	SAOUHSC_00381	hypothetical protein
	KNNFDEDG_01766	Q2G1D7	6.28553	0.00392865	0.0174048	pflA	Pyruvate formate-lyase-activating enzyme
	KNNFDEDG_01451	Q2G0Q0	6.28443	1.51669e-05	0.000184326	pdxT	Pyridoxal 5'-phosphate synthase subunit PdxT
	KNNFDEDG_00010	gene_10	6.24612	0.0149076	0.0481686	#N/A	hypothetical protein
	KNNFDEDG_02579	Q2G2F4	6.22987	0.00449713	0.0193822	atpB	ATP synthase subunit a
	KNNFDEDG_02207	Q2FVD6	6.22983	2.83234e-05	0.00030324	SAOUHSC_02777	hypothetical protein
	KNNFDEDG_00872	Q2FZB7	6.21973	0.000406878	0.00284393	SAOUHSC_01115	Staphylococcal complement inhibitor
	KNNFDEDG_00142	Q2FX86	6.214	0.00471695	0.0202326	SAOUHSC_01991	Membrane-bound lytic murein transglycosylase F
	KNNFDEDG_02173	Q2FVA6	6.21389	1.98223e-05	0.000226612	SAOUHSC_02827	putative protein YjdJ
	KNNFDEDG_02004	Q2G2B2	6.19203	0.000492462	0.00329693	sasG	Collagen adhesin
	KNNFDEDG_02346	Q2FVS2	6.13984	5.42511e-05	0.000526508	SAOUHSC_02620	hypothetical protein
	KNNFDEDG_01274	Q2G0A3	6.11623	0.000396073	0.00279739	SAOUHSC_00702	hypothetical protein
	KNNFDEDG_00416	Q2FXX1	6.11072	0.00967028	0.035115	SAOUHSC_01709	Biotin carboxylase
	KNNFDEDG_00831	Q2FZ76	6.1105	0.000973018	0.00570696	SAOUHSC_01165	Uracil permease
	KNNFDEDG_02000	Q2FUR9	6.03006	1.46236e-10	1.27272e-08	nixA	High-affinity nickel-transport protein NixA
	KNNFDEDG_00013	Q2FWU3	5.96721	0.0100866	0.0362365	SAOUHSC_02182	hypothetical protein
	KNNFDEDG_02359	Q2FVT7	5.9466	0.0105624	0.0373982	SAOUHSC_02605	putative hydrolase YxeP
	KNNFDEDG_01800	Q2G1H4	5.94493	0.00682844	0.0270928	argC	N-acetyl-gamma-glutamyl-phosphate reductase
	KNNFDEDG_02475	Q2FW51	5.83493	2.98294e-05	0.000316849	SAOUHSC_02466	Protein map
	KNNFDEDG_02402	Q2FVW7	5.77075	0.00125934	0.00719852	SAOUHSC_02556	Putative acyl-CoA dehydrogenase YdbM
	KNNFDEDG_00714	gene_690	5.76507	0.00242277	0.012218	#N/A	hypothetical protein
	KNNFDEDG_01857	Q2G1M2	5.76323	0.00182007	0.00964746	SAOUHSC_00085	hypothetical protein
	KNNFDEDG_02175	Q2FVA8	5.71676	0.00700816	0.0276029	SAOUHSC_02825	Putative ring-cleaving dioxygenase MhqA
	KNNFDEDG_00560	Q2G257	5.69998	0.0108515	0.0381215	SAOUHSC_01477	hypothetical protein
	KNNFDEDG_01719	Q2G219	5.6869	0.00267551	0.013245	SAOUHSC_00209	PTS system glucose-specific EIICBA component
	KNNFDEDG_02732	gene_2706	5.66011	1.3538e-05	0.00016832	#N/A	hypothetical protein
	KNNFDEDG_01647	Q2G162	5.65274	2.22815e-07	4.88745e-06	SAOUHSC_00293	Nucleoside permease NupC
	KNNFDEDG_02215	Q2FVE2	5.64446	0.000971885	0.00570696	SAOUHSC_02772	Dihydroanticapsin 7-dehydrogenase
	KNNFDEDG_01278	Q2G0A7	5.6287	1.29046e-08	4.04844e-07	SAOUHSC_00698	hypothetical protein
	KNNFDEDG_01564	Q2G1S8	5.62486	0.00557216	0.0231644	ssl4	hypothetical protein
	KNNFDEDG_02052	Q2G220	5.59187	0.000300138	0.00221249	SAOUHSC_02980	N-carbamoylsarcosine amidase
	KNNFDEDG_01956	Q2G253	5.58737	0.00721519	0.0281716	SAOUHSC_00025	hypothetical protein
	KNNFDEDG_02088	Q2FV11	5.52196	9.46965e-07	1.62733e-05	betA	Oxygen-dependent choline dehydrogenase
	KNNFDEDG_00582	Q2FYJ3	5.52088	0.00335867	0.0155166	tdcB	L-threonine dehydratase catabolic TdcB
	KNNFDEDG_01876	Q2G1P5	5.51593	0.000262508	0.00197834	SAOUHSC_00058	Quinolone resistance protein NorB
	KNNFDEDG_00360	Q2FXR6	5.49612	0.00351263	0.0159843	SAOUHSC_01769	hypothetical protein
	KNNFDEDG_01773	Q2G1E4	5.4563	0.000154166	0.00126042	SAOUHSC_00181	hypothetical protein
	KNNFDEDG_02731	Q2FYB6	5.38589	0.00860913	0.0323953	SAOUHSC_01548	hypothetical protein
	KNNFDEDG_01772	Q2G1E3	5.38506	5.73622e-05	0.000546949	SAOUHSC_00182	hypothetical protein
	KNNFDEDG_01520	Q2G0U2	5.38312	0.0124238	0.0420569	SAOUHSC_00435	Glutamate synthase [NADPH] large chain
	KNNFDEDG_01726	#N/A	5.37959	0.013926	0.0458758	#N/A	hypothetical protein
	KNNFDEDG_01873	Q2G1P0	5.37017	2.54737e-05	0.000282832	SAOUHSC_00065	hypothetical protein
	KNNFDEDG_01626	Q2G140	5.339	9.4781e-06	0.00012597	mepA	Multidrug export protein MepA
	KNNFDEDG_02192	Q2G206	5.31627	8.44445e-07	1.47942e-05	SAOUHSC_02806	High-affinity gluconate transporter
	KNNFDEDG_02756	gene_2733	5.30702	0.00987523	0.0357629	#N/A	hypothetical protein
	KNNFDEDG_01083	Q2FZV2	5.29701	0.00243735	0.0122457	mnhB1	Na(+)/H(+) antiporter subunit B1
	KNNFDEDG_02109	Q2FV31	5.29373	0.000295803	0.00218651	SAOUHSC_02908	hypothetical protein
	KNNFDEDG_01529	Q2G0V1	5.25755	0.0106858	0.0377853	SAOUHSC_00424	Methionine import system permease protein MetP
	KNNFDEDG_00216	Q2G2Y4	5.24998	0.015204	0.0487179	SAOUHSC_01918	hypothetical protein
	KNNFDEDG_01616	Q2G130	5.23803	0.00457404	0.0196822	SAOUHSC_00326	putative deferrochelatase/peroxidase EfeN
	KNNFDEDG_02222	Q2FVE9	5.23351	0.00901802	0.0334656	cntC	Glutathione transport system permease protein GsiD
	KNNFDEDG_01088	Q2G2H9	5.2288	0.00464113	0.0199391	mnhG1	Na(+)/H(+) antiporter subunit G1
	KNNFDEDG_01342	Q2G2E1	5.1852	0.0031832	0.0148329	mnhG2	hypothetical protein
	KNNFDEDG_01877	Q2G1P6	5.18346	0.00140169	0.00785176	SAOUHSC_00057	putative hydrolase YxeP
	KNNFDEDG_01166	Q2G2X7	5.16945	8.25716e-07	1.45607e-05	ssl10	Toxic shock syndrome toxin-1
	KNNFDEDG_00645	Q2FYR4	5.16731	0.00381347	0.0170343	trpB	Tryptophan synthase beta chain
	KNNFDEDG_02632	gene_2604	5.1643	0.0107692	0.0379385	#N/A	hypothetical protein
	KNNFDEDG_02199	Q2FVC2	5.14072	0.00993568	0.0358855	SAOUHSC_02791	CTP pyrophosphohydrolase
	KNNFDEDG_02139	Q2FV65	5.13449	0.00849819	0.0321572	SAOUHSC_02872	hypothetical protein
	KNNFDEDG_01711	#N/A	5.1126	0.00519501	0.0219509	#N/A	Galactitol 1-phosphate 5-dehydrogenase
	KNNFDEDG_00995	Q2FZN2	5.10067	0.0100588	0.036185	SAOUHSC_00968	hypothetical protein
	KNNFDEDG_01519	#N/A	5.09122	0.00422775	0.018457	#N/A	Glutamate synthase [NADPH] small chain
	KNNFDEDG_02218	Q2FVE5	5.08209	0.0117849	0.0403497	SAOUHSC_02769	hypothetical protein
	KNNFDEDG_00648	Q2FYR7	5.07003	0.0104859	0.0372741	trpD	Anthranilate phosphoribosyltransferase 2
	KNNFDEDG_01420	Q2G0M7	5.05116	4.64059e-06	6.8417e-05	hchA	Protein/nucleic acid deglycase HchA
	KNNFDEDG_01017	Q2FZQ2	5.04909	0.00401957	0.0177203	SAOUHSC_00948	Putative transport protein
	KNNFDEDG_02319	Q2FVQ4	5.0439	0.00866088	0.0325033	SAOUHSC_02648	L-lactate permease
	KNNFDEDG_02286	Q2FVL8	5.0384	0.00384079	0.0170716	SAOUHSC_02684	Nitrite reductase [NAD(P)H]
	KNNFDEDG_02147	Q2FV74	5.02942	1.79212e-05	0.000209313	clpL	ATP-dependent Clp protease ATP-binding subunit ClpL
	KNNFDEDG_02650	Q2FWL8	5.02923	0.00404767	0.017815	SAOUHSC_02271	Putative sulfur carrier protein YeeD
	KNNFDEDG_02640	Q2FWK6	5.02207	0.0144655	0.047243	SAOUHSC_02282	Acetolactate synthase large subunit
	KNNFDEDG_01277	Q2G0A6	5.01427	0.000276053	0.00207463	SAOUHSC_00699	Deoxyribodipyrimidine photo-lyase
	KNNFDEDG_00742	Q2FZ07	5.00634	0.00797826	0.0304774	SAOUHSC_01264	hypothetical protein
	KNNFDEDG_00229	Q2G174	5.00022	0.00125283	0.00719177	SAOUHSC_00279	hypothetical protein
	KNNFDEDG_02733	Q2FYC4	4.99562	0.0119616	0.0407994	SAOUHSC_01540	hypothetical protein
	KNNFDEDG_01154	Q2G011	4.98551	0.0122731	0.0415991	SAOUHSC_00817	hypothetical protein
	KNNFDEDG_02003	Q2FUS2	4.97398	3.98291e-07	8.01932e-06	SAOUHSC_03030	Putative malate transporter YflS
	KNNFDEDG_00976	gene_953	4.9622	0.0071248	0.02794	#N/A	hypothetical protein
	KNNFDEDG_02322	#N/A	4.95293	0.00314386	0.0147646	#N/A	putative multidrug ABC transporter ATP-binding protein YbhF
	KNNFDEDG_00223	gene_192	4.9389	0.00520625	0.0219509	#N/A	hypothetical protein
	KNNFDEDG_01747	gene_1722	4.92199	3.24305e-07	6.67919e-06	#N/A	hypothetical protein
	KNNFDEDG_01641	Q2G156	4.90288	0.00955563	0.0348865	SAOUHSC_00299	hypothetical protein
	KNNFDEDG_02663	Q2FWN2	4.86397	0.00242758	0.0122194	SAOUHSC_02256	hypothetical protein
	KNNFDEDG_01592	gene_1562	4.85211	0.01297	0.0434695	#N/A	hypothetical protein
	KNNFDEDG_00393	Q2FXU5	4.8283	0.000904066	0.00538448	aspS	Aspartate--tRNA ligase
	KNNFDEDG_01758	gene_1733	4.8133	0.000105508	0.000921233	#N/A	hypothetical protein
	KNNFDEDG_02478	#N/A	4.79436	0.00726914	0.0282596	#N/A	Hyaluronate lyase
	KNNFDEDG_00896	Q2FZE7	4.78319	0.00567942	0.0234657	SAOUHSC_01084	hypothetical protein
	KNNFDEDG_00485	Q2FY35	4.77809	0.00587699	0.0242078	gcvPB	putative glycine dehydrogenase (decarboxylating) subunit 2
	KNNFDEDG_02137	Q2FV63	4.75607	0.0109945	0.0384598	copZ	Copper chaperone CopZ
	KNNFDEDG_02311	Q2FVP6	4.68943	1.62787e-05	0.000192631	SAOUHSC_02656	hypothetical protein
	KNNFDEDG_02089	Q2FV12	4.66723	0.000803181	0.00499304	SAOUHSC_02931	hypothetical protein
	KNNFDEDG_00939	Q2FZH2	4.66315	0.00606338	0.0247864	SAOUHSC_01032	Putative cytochrome bd menaquinol oxidase subunit II
	KNNFDEDG_02216	gene_2192	4.6608	0.000879496	0.00527307	#N/A	hypothetical protein
	KNNFDEDG_01649	#N/A	4.62788	0.00962545	0.0350465	#N/A	Bifunctional protein HldE
	KNNFDEDG_02637	Q2FWK3	4.62029	0.00672869	0.0268948	leuA	2-isopropylmalate synthase
	KNNFDEDG_02031	Q2FUV1	4.61172	0.0144986	0.047243	SAOUHSC_03000	Capsular polysaccharide type 8 biosynthesis protein cap8A
	KNNFDEDG_01770	Q2G1E1	4.59704	0.000452918	0.0030936	hptR	putative response regulatory protein
	KNNFDEDG_00061	Q2G2R8	4.59134	0.0154378	0.049233	sspP	Staphopain A
	KNNFDEDG_00873	Q2FZB8	4.58128	0.000821612	0.00507256	SAOUHSC_01114	Fibrinogen-binding protein
	KNNFDEDG_01775	Q2G1E6	4.5726	5.13646e-06	7.3837e-05	SAOUHSC_00179	Glucose--fructose oxidoreductase
	KNNFDEDG_01934	Q2G2E7	4.54829	0.000613412	0.00402673	SAOUHSC_00033	hypothetical protein
	KNNFDEDG_01776	Q2G1E7	4.54011	5.50208e-05	0.000530165	SAOUHSC_00178	Maltose transport system permease protein MalG
	KNNFDEDG_02304	Q2FVN7	4.51447	0.00824152	0.0312737	SAOUHSC_02665	General stress protein 26
	KNNFDEDG_02201	Q2FVC4	4.50926	0.00866508	0.0325033	SAOUHSC_02789	hypothetical protein
	KNNFDEDG_01645	Q2G160	4.50529	0.00424351	0.0184959	nanA	N-acetylneuraminate lyase
	KNNFDEDG_01786	Q2G1F8	4.49471	3.65869e-05	0.000376761	SAOUHSC_00167	Glutathione import ATP-binding protein GsiA
	KNNFDEDG_00004	gene_4	4.49394	0.012076	0.0410524	#N/A	hypothetical protein
	KNNFDEDG_00826	Q2FZ71	4.48581	3.60112e-05	0.000372254	pyrF	Orotidine 5'-phosphate decarboxylase
	KNNFDEDG_01746	gene_1721	4.48136	0.000250147	0.00189578	#N/A	hypothetical protein
	KNNFDEDG_00861	Q2FZA8	4.43307	5.54265e-05	0.000532173	SAOUHSC_01130	hypothetical protein
	KNNFDEDG_02098	Q2FV19	4.43012	2.12235e-06	3.3683e-05	SAOUHSC_02921	Alpha-acetolactate decarboxylase
	KNNFDEDG_02401	Q2FVW6	4.41384	0.00290014	0.0139618	SAOUHSC_02557	Urea transporter
	KNNFDEDG_02542	Q2FWB1	4.40357	0.00737231	0.0285535	SAOUHSC_02387	putative sugar epimerase YhfK
	KNNFDEDG_00210	gene_179	4.39485	0.00228887	0.0117372	#N/A	hypothetical protein
	KNNFDEDG_00483	Q2FY33	4.38774	7.84753e-05	0.000715292	gcvT	Aminomethyltransferase
	KNNFDEDG_02252	Q2FVI5	4.35143	1.41478e-06	2.35621e-05	SAOUHSC_02725	Bicyclomycin resistance protein
	KNNFDEDG_00827	Q2FZ72	4.34798	4.46283e-07	8.66238e-06	carB	Carbamoyl-phosphate synthase large chain
	KNNFDEDG_01920	gene_1897	4.34643	0.00692446	0.0273932	#N/A	hypothetical protein
	KNNFDEDG_00584	Q2FYJ5	4.3441	0.000138628	0.00115438	norB	Quinolone resistance protein NorB
	KNNFDEDG_01398	#N/A	4.3395	0.0115265	0.039717	#N/A	Phosphoglycolate phosphatase
	KNNFDEDG_01807	Q2G1I1	4.33651	0.000516493	0.00344074	SAOUHSC_00142	Formate dehydrogenase
	KNNFDEDG_01646	Q2G161	4.31934	2.13044e-07	4.75035e-06	SAOUHSC_00294	Sodium/glucose cotransporter
	KNNFDEDG_01350	gene_1323	4.28736	0.0154614	0.0492501	#N/A	hypothetical protein
	KNNFDEDG_02270	Q2FVK9	4.2405	0.0102453	0.0366603	SAOUHSC_02702	hypothetical protein
	KNNFDEDG_01607	Q2G1V3	4.22665	0.00296352	0.0141265	SAOUHSC_00335	hypothetical protein
	KNNFDEDG_01722	Q2G2P3	4.22342	0.00320261	0.0148976	SAOUHSC_00203	hypothetical protein
	KNNFDEDG_02369	Q2FVU8	4.20431	0.00140272	0.00785176	SAOUHSC_02593	hypothetical protein
	KNNFDEDG_01860	Q2G1M7	4.20288	0.00955448	0.0348865	SAOUHSC_00081	5-keto-4-deoxy-D-glucarate aldolase
	KNNFDEDG_01086	Q2G2H8	4.20249	0.0092288	0.0338766	mnhE1	Na(+)/H(+) antiporter subunit E1
	KNNFDEDG_00829	Q2FZ74	4.19916	0.000782641	0.00489808	pyrC	Dihydroorotase
	KNNFDEDG_01560	Q2G2X8	4.19651	0.015	0.0483509	SAOUHSC_00394	hypothetical protein
	KNNFDEDG_00484	Q2FY34	4.19422	0.000784273	0.00489808	gcvPA	putative glycine dehydrogenase (decarboxylating) subunit 1
	KNNFDEDG_02288	Q2FVM0	4.17867	0.0028056	0.0137032	SAOUHSC_02682	Siroheme synthase
	KNNFDEDG_00021	Q2FWV3	4.17299	0.000450236	0.00308579	SAOUHSC_02171	Staphylokinase
	KNNFDEDG_02479	Q2FW56	4.16375	0.00368276	0.0165878	SAOUHSC_02461	HTH-type transcriptional regulator AdhR
	KNNFDEDG_02126	Q2FV51	4.15126	0.00989068	0.0357708	SAOUHSC_02888	hypothetical protein
	KNNFDEDG_01630	Q2G144	4.11286	0.0151062	0.0485777	SAOUHSC_00311	hypothetical protein
	KNNFDEDG_01629	Q2G143	4.09543	0.00750471	0.0289291	SAOUHSC_00312	Mannitol-specific cryptic phosphotransferase enzyme IIA component
	KNNFDEDG_01774	Q2G1E5	4.08743	2.11086e-06	3.3683e-05	SAOUHSC_00180	Inositol 2-dehydrogenase/D-chiro-inositol 3-dehydrogenase
	KNNFDEDG_01089	Q2G2I0	4.06901	0.0107713	0.0379385	SAOUHSC_00882	hypothetical protein
	KNNFDEDG_01148	Q2G005	4.04648	0.0102628	0.0366744	SAOUHSC_00823	hypothetical protein
	KNNFDEDG_01557	#N/A	4.04207	4.68533e-05	0.000463041	#N/A	hypothetical protein
	KNNFDEDG_02492	Q2G2D5	4.02327	0.00852778	0.032224	lacG	6-phospho-beta-galactosidase
	KNNFDEDG_00226	gene_195	4.01395	0.00516629	0.0218817	#N/A	hypothetical protein
	KNNFDEDG_01161	#N/A	4.01222	0.00317182	0.0148311	#N/A	hypothetical protein
	KNNFDEDG_01670	gene_1642	4.01003	2.32785e-07	5.02443e-06	#N/A	hypothetical protein
	KNNFDEDG_02747	gene_2724	3.99891	0.00507553	0.021599	#N/A	hypothetical protein
	KNNFDEDG_01771	Q2G1E2	3.98805	2.48015e-06	3.86789e-05	SAOUHSC_00183	Hexose-6-phosphate:phosphate antiporter
	KNNFDEDG_01679	#N/A	3.98152	0.00858158	0.0323368	#N/A	hypothetical protein
	KNNFDEDG_01653	Q2G170	3.96807	7.44972e-05	0.000683651	SAOUHSC_00284	Lipoprotein E
	KNNFDEDG_01173	gene_1148	3.92743	0.00857596	0.0323368	#N/A	hypothetical protein
	KNNFDEDG_00197	Q2G0X5	3.90228	0.00817037	0.0310474	SAOUHSC_00398	hypothetical protein
	KNNFDEDG_00667	Q2FYS9	3.89107	0.0133884	0.0447053	SAOUHSC_01347	Aconitate hydratase A
	KNNFDEDG_01874	Q2G1P3	3.87558	0.000107811	0.000938302	SAOUHSC_00061	Oleate hydratase
	KNNFDEDG_00059	Q2G2R6	3.84294	0.0128014	0.0430649	SAOUHSC_02130	hypothetical protein
	KNNFDEDG_01146	Q2G003	3.82337	0.00314979	0.0147646	SAOUHSC_00825	hypothetical protein
	KNNFDEDG_00489	Q2FY39	3.82022	0.0135688	0.0450844	SAOUHSC_01627	hypothetical protein
	KNNFDEDG_01546	Q2G1P9	3.81296	1.97608e-06	3.17349e-05	SAOUHSC_00054	putative lipoprotein
	KNNFDEDG_00219	gene_188	3.80913	0.0129651	0.0434695	#N/A	hypothetical protein
	KNNFDEDG_01710	Q2G2C5	3.80832	0.0090748	0.0335395	SAOUHSC_00219	L-threonine 3-dehydrogenase
	KNNFDEDG_01650	Q2G165	3.80448	0.00315213	0.0147646	SAOUHSC_00290	hypothetical protein
	KNNFDEDG_02200	Q2FVC3	3.76443	2.32738e-05	0.000259474	SAOUHSC_02790	UvrABC system protein B
	KNNFDEDG_01882	Q2G1Q4	3.75159	0.000565965	0.00373343	SAOUHSC_00049	hypothetical protein
	KNNFDEDG_01364	Q2G0G1	3.74385	0.000144542	0.00119992	adh	Alcohol dehydrogenase
	KNNFDEDG_02591	Q2FWF7	3.73837	0.00114747	0.00667216	SAOUHSC_02334	Single-stranded DNA-binding protein A
	KNNFDEDG_00319	Q2FXL9	3.73324	0.0077303	0.0297099	SAOUHSC_01816	putative peptidase
	KNNFDEDG_02190	Q2G208	3.72039	0.0126444	0.0426966	SAOUHSC_02809	hypothetical protein
	KNNFDEDG_02068	Q2FUY3	3.69943	0.00653505	0.0262766	SAOUHSC_02962	S-formylglutathione hydrolase
	KNNFDEDG_00669	P68805	3.68383	0.00185177	0.00977704	#N/A	Large-conductance mechanosensitive channel
	KNNFDEDG_01763	Q2G1D3	3.68125	0.0137327	0.0454611	SAOUHSC_00192	Staphylocoagulase
	KNNFDEDG_02103	Q2FV24	3.63884	1.0154e-05	0.000134292	SAOUHSC_02915	Cocaine esterase
	KNNFDEDG_00816	Q2G264	3.63686	0.00217355	0.0112558	SAOUHSC_01180	hypothetical protein
	KNNFDEDG_01156	Q2G013	3.63652	0.00749688	0.0289291	SAOUHSC_00814	hypothetical protein
	KNNFDEDG_01677	Q2G188	3.63596	0.00152913	0.00843677	esaA	ESAT-6 secretion accessory factor EsaA
	KNNFDEDG_02371	Q2FVV0	3.60493	0.0145971	0.0474493	SAOUHSC_02591	hypothetical protein
	KNNFDEDG_01881	Q2G1Q3	3.58148	0.00161284	0.00879081	SAOUHSC_00050	hypothetical protein
	KNNFDEDG_01694	Q2G1B0	3.56086	0.0147005	0.0475738	SAOUHSC_00235	PTS system glucose-specific EIICBA component
	KNNFDEDG_01544	Q2G0W8	3.54254	1.2776e-05	0.000160324	SAOUHSC_00406	hypothetical protein
	KNNFDEDG_02361	Q2FVT9	3.53794	1.84803e-05	0.000214913	SAOUHSC_02603	hypothetical protein
	KNNFDEDG_01794	Q2G1G8	3.51843	0.000759933	0.00479042	ptsG	PTS system glucose-specific EIICBA component
	KNNFDEDG_00862	Q2FZA9	3.50963	0.000191859	0.00153146	arcC1	Carbamate kinase 1
	KNNFDEDG_02058	Q2FUX2	3.50362	0.011579	0.0398037	SAOUHSC_02973	hypothetical protein
	KNNFDEDG_00629	Q2FYP6	3.49751	0.00534554	0.0224297	pstS	Phosphate-binding protein PstS
	KNNFDEDG_01472	Q2G0Q7	3.45687	0.0105386	0.0373627	SAOUHSC_00489	Dihydropteroate synthase
	KNNFDEDG_02273	Q2FVL3	3.44985	0.00678712	0.0269694	SAOUHSC_02698	L-cystine transport system permease protein TcyB
	KNNFDEDG_02506	Q2FW77	3.44816	0.000465957	0.00315867	SAOUHSC_02427	Fe(3+) dicitrate transport system permease protein FecD
	KNNFDEDG_01198	#N/A	3.41955	0.00212936	0.0110481	#N/A	Malolactic enzyme
	KNNFDEDG_01669	Q2G192	3.41171	0.000218688	0.0016906	SAOUHSC_00254	hypothetical protein
	KNNFDEDG_00954	Q2FZI8	3.40584	0.00152131	0.00841087	purM	Phosphoribosylformylglycinamidine cyclo-ligase
	KNNFDEDG_01580	Q2G0Z5	3.40152	0.000353441	0.00253613	nfrA	NADPH-dependent oxidoreductase
	KNNFDEDG_01585	#N/A	3.3988	0.000907891	0.00539535	#N/A	hypothetical protein
	KNNFDEDG_01721	Q2G2P2	3.34882	0.000455854	0.00310579	SAOUHSC_00204	Flavohemoprotein
	KNNFDEDG_02148	Q2FV75	3.34377	3.4179e-06	5.20989e-05	SAOUHSC_02861	Methylated-DNA--protein-cysteine methyltransferase
	KNNFDEDG_02751	#N/A	3.30747	3.56152e-05	0.000369576	#N/A	hypothetical protein
	KNNFDEDG_02096	Q2G1Y2	3.30443	2.81138e-05	0.000302196	SAOUHSC_02923	putative amino acid permease YhdG
	KNNFDEDG_02292	Q2FVM4	3.30143	0.00338057	0.0155911	SAOUHSC_02678	Nitrate reductase-like protein NarX
	KNNFDEDG_01921	gene_1898	3.28811	0.00545164	0.0227686	#N/A	hypothetical protein
	KNNFDEDG_01543	Q2G0W7	3.28346	0.0115811	0.0398037	SAOUHSC_00407	hypothetical protein
	KNNFDEDG_01693	Q2G1A9	3.28339	0.000888983	0.00531576	SAOUHSC_00236	Aryl-phospho-beta-D-glucosidase BglA
	KNNFDEDG_01868	Q2G1N5	3.27161	0.00601716	0.0246722	SAOUHSC_00072	putative siderophore transport system permease protein YfiZ
	KNNFDEDG_01567	Q2G0Y0	3.25223	5.44572e-05	0.000526615	SAOUHSC_00382	Quinone oxidoreductase 2
	KNNFDEDG_02047	Q2FUW5	3.22684	0.0128648	0.0432243	asp3	hypothetical protein
	KNNFDEDG_01620	Q2G135	3.21456	0.0101132	0.0362836	SAOUHSC_00320	hypothetical protein
	KNNFDEDG_00825	Q2FZ70	3.2125	0.00380889	0.0170343	pyrE	Orotate phosphoribosyltransferase
	KNNFDEDG_01347	Q2G214	3.1975	0.00229263	0.0117372	mnhB2	Na(+)/H(+) antiporter subunit B
	KNNFDEDG_02214	Q2FVE1	3.19577	0.000646067	0.00417007	SAOUHSC_02773	p-aminobenzoyl-glutamate transport protein
	KNNFDEDG_02143	Q2FV70	3.1412	0.000939097	0.00553206	SAOUHSC_02866	Membrane protein YdfJ
	KNNFDEDG_00533	Q2FY82	3.12651	0.000202893	0.00160529	SAOUHSC_01583	hypothetical protein
	KNNFDEDG_00828	Q2FZ73	3.0878	0.00561795	0.023283	carA	Carbamoyl-phosphate synthase small chain
	KNNFDEDG_00979	Q9EYW6	3.07921	0.0118104	0.0403858	sspC	Staphostatin B
	KNNFDEDG_02235	Q2FVG3	3.06681	4.99573e-05	0.000488351	SAOUHSC_02751	Para-nitrobenzyl esterase
	KNNFDEDG_01954	gene_1931	3.06653	1.95788e-05	0.000225742	#N/A	hypothetical protein
	KNNFDEDG_01523	Q2G0U5	3.0224	0.00547898	0.0228474	SAOUHSC_00431	hypothetical protein
	KNNFDEDG_00955	Q2FZI9	3.00973	0.00657091	0.0263814	purF	Amidophosphoribosyltransferase
	KNNFDEDG_02636	Q2FWK2	3.00934	0.0146448	0.0475473	leuB	3-isopropylmalate dehydrogenase
	KNNFDEDG_00532	Q2FYE5	2.96543	0.00344177	0.0157388	SAOUHSC_01508	hypothetical protein
	KNNFDEDG_02081	Q2FUZ9	2.9634	0.00765573	0.0294653	SAOUHSC_02945	Precorrin-2 dehydrogenase
	KNNFDEDG_02084	Q2FV03	2.95806	0.00040368	0.00283627	SAOUHSC_02941	hypothetical protein
	KNNFDEDG_02321	gene_2299	2.94255	0.00156003	0.00857221	#N/A	putative multidrug ABC transporter permease YbhR
	KNNFDEDG_00537	#N/A	2.93785	0.0144844	0.047243	#N/A	hypothetical protein
	KNNFDEDG_00418	Q2FXX3	2.92609	0.000999552	0.00584101	SAOUHSC_01707	Divalent metal cation transporter MntH
	KNNFDEDG_01858	Q2G1M5	2.90704	0.00786314	0.0301346	sbnI	hypothetical protein
	KNNFDEDG_02037	#N/A	2.90223	0.00431111	0.0187301	#N/A	hypothetical protein
	KNNFDEDG_01972	P95689	2.87781	0.00483964	0.0206931	#N/A	Serine--tRNA ligase
	KNNFDEDG_01324	#N/A	2.82856	0.00168478	0.00905986	#N/A	hypothetical protein
	KNNFDEDG_02224	Q2FVF1	2.82167	0.00916923	0.0337472	cntF	Putrescine export system ATP-binding protein SapF
	KNNFDEDG_01803	Q2G1H7	2.80269	0.0011795	0.00684363	SAOUHSC_00146	Inner membrane protein YagU
	KNNFDEDG_02206	Q2FVD5	2.79201	0.000115511	0.000995687	SAOUHSC_02778	putative oxidoreductase
	KNNFDEDG_02484	Q53700	2.78546	0.000835098	0.00512663	cobB	NAD-dependent protein deacetylase
	KNNFDEDG_02493	Q2G2D6	2.7268	0.00873183	0.0326747	SAOUHSC_02448	hypothetical protein
	KNNFDEDG_01780	Q2G1F1	2.69331	0.00346627	0.015824	SAOUHSC_00174	hypothetical protein
	KNNFDEDG_01683	Q2G196	2.69132	0.0150178	0.0483509	SAOUHSC_00249	putative ABC transporter ATP-binding protein YxlF
	KNNFDEDG_01891	Q2FW85	2.65641	0.00280127	0.0137032	SAOUHSC_02418	putative multidrug resistance protein EmrY
	KNNFDEDG_02348	Q2FVS4	2.6242	0.00212795	0.0110481	SAOUHSC_02618	putative protein YhaP
	KNNFDEDG_00392	Q2FXU4	2.61978	0.00166557	0.00900542	hisS	Histidine--tRNA ligase
	KNNFDEDG_00234	Q2G2V2	2.59385	0.0145278	0.0472811	menC	o-succinylbenzoate synthase
	KNNFDEDG_02079	Q2FUZ6	2.57878	0.0025195	0.0125649	SAOUHSC_02949	Glutathione peroxidase BsaA
	KNNFDEDG_02227	Q2FVF4	2.5495	0.00810594	0.030846	SAOUHSC_02760	hypothetical protein
	KNNFDEDG_02711	gene_2685	2.53475	0.0138069	0.0455392	#N/A	hypothetical protein
	KNNFDEDG_02505	Q2FW76	2.52157	0.00241523	0.0122174	SAOUHSC_02428	putative siderophore transport system permease protein YfiZ
	KNNFDEDG_00056	Q2G235	2.48503	0.00478586	0.0204956	SAOUHSC_02133	Nicotinate phosphoribosyltransferase pncB2
	KNNFDEDG_02225	Q2FVF2	2.45935	0.000800112	0.00498546	SAOUHSC_02762	hypothetical protein
	KNNFDEDG_01788	Q2G1G2	2.39882	0.00160781	0.00878111	SAOUHSC_00162	Type-1 restriction enzyme R protein
	KNNFDEDG_01271	Q2G0A0	2.37772	0.0103314	0.0368705	SAOUHSC_00705	Cys-tRNA(Pro)/Cys-tRNA(Cys) deacylase YbaK
	KNNFDEDG_01092	Q2FZV6	2.37724	0.00127802	0.00728983	SAOUHSC_00879	Cytosol aminopeptidase
	KNNFDEDG_02283	Q2G1V0	2.33526	0.00698545	0.027594	SAOUHSC_02687	Nitrite transporter NirC
	KNNFDEDG_01724	Q2G2P5	2.32904	0.0141033	0.0462341	nikA	Glutathione-binding protein GsiB
	KNNFDEDG_01265	Q2G2T8	2.32545	0.00608869	0.0248522	SAOUHSC_00712	putative oxidoreductase/MSMEI_2347
	KNNFDEDG_01751	Q2FV64	2.31273	0.00882206	0.032921	copA	Copper-exporting P-type ATPase B
	KNNFDEDG_02363	Q2FVU2	2.31153	0.0132982	0.0444591	SAOUHSC_02600	hypothetical protein
	KNNFDEDG_00956	Q2FZJ0	2.30603	0.0021826	0.0112809	purL	Phosphoribosylformylglycinamidine synthase subunit PurL
	KNNFDEDG_01610	Q2G1V5	2.25118	0.00903931	0.0334656	SAOUHSC_00332	hypothetical protein
	KNNFDEDG_02203	#N/A	2.24991	0.0156224	0.0497044	#N/A	hypothetical protein
	KNNFDEDG_02480	Q2FW57	2.24689	0.00445033	0.0192459	SAOUHSC_02460	putative oxidoreductase/MSMEI_2347
	KNNFDEDG_00280	Q2FXI3	2.23393	0.009664	0.035115	SAOUHSC_01864	putative quorum-quenching lactonase YtnP
	KNNFDEDG_00651	Q2FYS0	2.22891	0.0105075	0.0373016	SAOUHSC_01365	Putative aminopeptidase YsdC
	KNNFDEDG_02134	Q2FV60	2.18488	0.00147131	0.00818473	crtN	Dehydrosqualene desaturase
	KNNFDEDG_01059	Q2FZS8	2.1472	0.00192205	0.0101086	clpB	Chaperone protein ClpB
	KNNFDEDG_01624	Q2G138	2.02328	0.00909806	0.0335794	SAOUHSC_00317	Glycerol-3-phosphate transporter
	KNNFDEDG_02749	gene_2726	0.499008	0.00289106	0.0139618	#N/A	hypothetical protein
	KNNFDEDG_02648	Q2FWL6	0.496414	0.0039861	0.0176303	rex	Redox-sensing transcriptional repressor Rex
	KNNFDEDG_00379	Q2FXT1	0.494026	0.00750569	0.0289291	obg	GTPase Obg
	KNNFDEDG_00053	Q2FWY4	0.492503	0.0107932	0.0379661	sdcS	Sodium-dependent dicarboxylate transporter SdcS
	KNNFDEDG_00501	Q2FY51	0.488623	0.00246328	0.012353	SAOUHSC_01614	Dihydrolipoyl dehydrogenase
	KNNFDEDG_02379	Q2FVV9	0.48634	0.0114654	0.0395572	SAOUHSC_02582	Putative formate dehydrogenase
	KNNFDEDG_00079	Q2FX00	0.484533	0.0137779	0.0455054	SAOUHSC_02106	Cobyric acid synthase
	KNNFDEDG_01366	Q2G0G3	0.479038	0.00175942	0.00939982	SAOUHSC_00606	hypothetical protein
	KNNFDEDG_01309	Q2G0D9	0.478449	0.00313102	0.0147426	graS	Sensor histidine kinase GraS
	KNNFDEDG_00766	Q2G1Z4	0.478193	0.0103766	0.0369341	proS	Proline--tRNA ligase
	KNNFDEDG_02247	Q2FVI0	0.477087	0.001759	0.00939982	SAOUHSC_02731	Sodium, potassium, lithium and rubidium/H(+) antiporter
	KNNFDEDG_00503	Q2FY53	0.476483	0.0134062	0.0447093	SAOUHSC_01612	2-oxoisovalerate dehydrogenase subunit beta
	KNNFDEDG_01577	Q2G0Z1	0.475394	0.00796889	0.0304774	SAOUHSC_00370	hypothetical protein
	KNNFDEDG_00588	Q2FYK2	0.473511	0.014446	0.0472427	SAOUHSC_01438	hypothetical protein
	KNNFDEDG_00391	Q2FXU3	0.469541	0.00719281	0.0281249	lytH	hypothetical protein
	KNNFDEDG_01050	Q2FZS0	0.469065	0.00253858	0.0126367	fabH	3-oxoacyl-[acyl-carrier-protein] synthase 3
	KNNFDEDG_02514	#N/A	0.468467	0.0030211	0.0143445	#N/A	putative multidrug resistance protein EmrY
	KNNFDEDG_01205	Q2G042	0.468176	0.00156453	0.00857947	SAOUHSC_00784	hypothetical protein
	KNNFDEDG_00975	Q2FZL1	0.461236	0.0112565	0.0389361	SAOUHSC_00989	Putative N-acetyl-LL-diaminopimelate aminotransferase
	KNNFDEDG_02030	Q9RQQ0	0.458107	0.00149819	0.00831714	icaR	Biofilm operon icaADBC HTH-type negative transcriptional regulator IcaR
	KNNFDEDG_01329	O05154	0.453874	0.0135122	0.0449517	#N/A	Putative glycosyltransferase TagX
	KNNFDEDG_02427	Q2FVZ6	0.447181	0.00343551	0.0157368	SAOUHSC_02524	hypothetical protein
	KNNFDEDG_01486	Q2G0S2	0.446399	0.00188583	0.00993743	prs	Ribose-phosphate pyrophosphokinase
	KNNFDEDG_00605	Q9KJN3	0.44341	0.00281378	0.0137032	arlS	Signal transduction histidine-protein kinase ArlS
	KNNFDEDG_01219	Q2G058	0.443232	0.0024789	0.0123853	SAOUHSC_00764	DegV domain-containing protein
	KNNFDEDG_00737	Q2FZ02	0.443054	0.00129285	0.00734341	miaB	tRNA-2-methylthio-N(6)-dimethylallyladenosine synthase
	KNNFDEDG_02764	gene_2741	0.44202	0.0112072	0.0388412	#N/A	IS6 family transposase IS257-1
	KNNFDEDG_02759	#N/A	0.44202	0.0112072	0.0388412	#N/A	IS6 family transposase IS257-1
	KNNFDEDG_01654	Q2G171	0.441932	0.00091464	0.00542351	SAOUHSC_00282	Branched-chain amino acid transport system 2 carrier protein
	KNNFDEDG_00925	Q2G2A9	0.438181	0.0147059	0.0475738	SAOUHSC_01048	Inner membrane ABC transporter permease protein YdcV
	KNNFDEDG_00381	Q2FXT3	0.437641	0.0140318	0.0461117	ruvA	Holliday junction ATP-dependent DNA helicase RuvA
	KNNFDEDG_01032	Q2FZQ7	0.434501	0.00340508	0.0156633	trpS	Tryptophan--tRNA ligase
	KNNFDEDG_00522	Q2FY71	0.431932	0.000861932	0.00521411	SAOUHSC_01594	hypothetical protein
	KNNFDEDG_00329	Q2FXM8	0.430935	0.00890691	0.0331918	pfkA	ATP-dependent 6-phosphofructokinase
	KNNFDEDG_00464	Q2FY16	0.429873	0.00040651	0.00284393	nfo	putative endonuclease 4
	KNNFDEDG_01365	Q2G0G2	0.425772	0.00569493	0.0234937	SAOUHSC_00607	hypothetical protein
	KNNFDEDG_02571	Q2FWE1	0.425761	0.00176661	0.00941961	prmC	Release factor glutamine methyltransferase
	KNNFDEDG_01280	Q2G0A9	0.425477	0.00877604	0.0327947	SAOUHSC_00696	Oxidoreductase YdhF
	KNNFDEDG_00356	O34090	0.423842	0.000890558	0.00531576	#N/A	Porphobilinogen deaminase
	KNNFDEDG_00502	Q2FY52	0.423575	0.000432473	0.00298417	SAOUHSC_01613	2-oxoisovalerate dehydrogenase subunit alpha
	KNNFDEDG_01397	Q2G0K4	0.420535	0.000686567	0.00438947	SAOUHSC_00556	Proline/betaine transporter
	KNNFDEDG_00443	Q2FXZ4	0.420425	0.000808822	0.00501655	prmA	Ribosomal protein L11 methyltransferase
	KNNFDEDG_02739	gene_2715	0.419046	0.0117183	0.0401728	#N/A	hypothetical protein
	KNNFDEDG_02596	Q2FWG2	0.418748	0.000430936	0.00298119	thiM	Hydroxyethylthiazole kinase
	KNNFDEDG_01961	Q2G2U6	0.418119	0.00285327	0.0138455	walR	Transcriptional regulatory protein WalR
	KNNFDEDG_00661	Q2G2N5	0.416074	0.00063331	0.00411728	SAOUHSC_01354	Amino-acid carrier protein AlsT
	KNNFDEDG_00767	Q2G1Z5	0.415665	0.000619171	0.00404485	SAOUHSC_01239	Putative zinc metalloprotease
	KNNFDEDG_00330	Q2FXM9	0.414368	0.0146868	0.0475738	pyk	Pyruvate kinase
	KNNFDEDG_01968	Q2G2T2	0.414256	0.00263395	0.0130873	SAOUHSC_00014	hypothetical protein
	KNNFDEDG_00049	Q2FWX9	0.41249	0.000213992	0.00166383	aldH1	NAD(P)-dependent benzaldehyde dehydrogenase
	KNNFDEDG_00935	Q2FZG6	0.410468	0.00365198	0.0165043	def	Peptide deformylase
	KNNFDEDG_00091	Q2FX14	0.410259	0.000562957	0.00372269	SAOUHSC_02092	Aminopeptidase PepS
	KNNFDEDG_02660	Q2FWM9	0.407703	0.00527397	0.0221984	SAOUHSC_02259	Omega-amidase YafV
	KNNFDEDG_00268	Q2FXH1	0.407354	0.00165968	0.00899162	SAOUHSC_01876	Multidrug resistance protein MdtH
	KNNFDEDG_00328	Q2FXM7	0.40347	0.00642087	0.0258946	accA	Acetyl-coenzyme A carboxylase carboxyl transferase subunit alpha
	KNNFDEDG_02425	Q2FVZ4	0.403414	0.00234252	0.0119473	femX	Lipid II:glycine glycyltransferase
	KNNFDEDG_01201	Q2G037	0.40321	0.00342555	0.0157179	whiA	Putative sporulation transcription regulator WhiA
	KNNFDEDG_00410	Q2FXW5	0.40039	0.000867379	0.00522363	SAOUHSC_01716	hypothetical protein
	KNNFDEDG_00753	Q2FZ18	0.400175	0.00135253	0.00763418	SAOUHSC_01253	DNA translocase FtsK
	KNNFDEDG_00409	Q2FXW4	0.399615	0.00445125	0.0192459	SAOUHSC_01717	putative protease YdcP
	KNNFDEDG_00627	Q2FYP2	0.39911	0.000121824	0.00104013	SAOUHSC_01392	putative ABC transporter ATP-binding protein YbiT
	KNNFDEDG_00500	Q2FY50	0.397989	0.00916716	0.0337472	SAOUHSC_01615	DNA repair protein RecN
	KNNFDEDG_01740	#N/A	0.397859	0.00290827	0.0139618	#N/A	hypothetical protein
	KNNFDEDG_00810	Q2FZ65	0.397429	0.00366241	0.0165237	SAOUHSC_01186	Serine/threonine phosphatase stp
	KNNFDEDG_01741	Q2FUQ8	0.396811	0.000292821	0.00217639	SAOUHSC_03046	hypothetical protein
	KNNFDEDG_01335	Q2G2L0	0.395259	0.00279507	0.0137032	SAOUHSC_00638	Transcriptional regulator MntR
	KNNFDEDG_00469	Q2FY21	0.395045	0.000227071	0.00175039	SAOUHSC_01652	Penicillin-binding protein H
	KNNFDEDG_00590	Q2FYK4	0.394619	0.0094465	0.0345816	SAOUHSC_01436	hypothetical protein
	KNNFDEDG_00688	Q2FYV4	0.39424	0.00161937	0.00880856	SAOUHSC_01320	hypothetical protein
	KNNFDEDG_00287	Q2FXJ0	0.393613	0.000641572	0.00415098	murC	UDP-N-acetylmuramate--L-alanine ligase
	KNNFDEDG_00814	Q2G265	0.393043	0.0136284	0.045227	def	Peptide deformylase 1
	KNNFDEDG_01748	#N/A	0.388599	0.00271853	0.0134333	#N/A	HTH-type transcriptional regulator CysL
	KNNFDEDG_00557	Q2FYH2	0.384349	0.000527572	0.00350166	SAOUHSC_01480	Lipopolysaccharide assembly protein B
	KNNFDEDG_02229	Q2FVF7	0.382715	0.00414361	0.0181485	SAOUHSC_02757	hypothetical protein
	KNNFDEDG_01404	Q2G0L1	0.380323	0.00132419	0.0075056	folE2	GTP cyclohydrolase FolE2
	KNNFDEDG_00984	Q2FZM0	0.380268	0.000211587	0.00165467	menA	1,4-dihydroxy-2-naphthoate octaprenyltransferase
	KNNFDEDG_02428	Q2FVZ7	0.379192	0.00867398	0.0325033	SAOUHSC_02523	hypothetical protein
	KNNFDEDG_02569	Q2FWD9	0.377998	0.0102383	0.0366603	tdk	Thymidine kinase
	KNNFDEDG_00926	Q2G2B0	0.377146	0.00209178	0.0109161	SAOUHSC_01047	Spermidine/putrescine transport system permease protein PotB
	KNNFDEDG_01573	Q2G0Y7	0.375884	0.000622992	0.00405998	guaB	Inosine-5'-monophosphate dehydrogenase
	KNNFDEDG_00834	Q2FZ79	0.375224	0.00362752	0.0164212	lspA	Lipoprotein signal peptidase
	KNNFDEDG_01918	gene_1895	0.373277	0.00520703	0.0219509	#N/A	hypothetical protein
	KNNFDEDG_00712	Q2FYX0	0.372027	0.00415526	0.01817	SAOUHSC_01303	hypothetical protein
	KNNFDEDG_00843	Q2FZ88	0.371639	0.000727401	0.00460687	SAOUHSC_01152	Polyphenol oxidase
	KNNFDEDG_02269	Q2FVK8	0.370021	0.000235394	0.00179507	gpmA	2,3-bisphosphoglycerate-dependent phosphoglycerate mutase
	KNNFDEDG_00031	Q2FWW9	0.369966	0.000923708	0.00545331	SAOUHSC_02152	Vitamin B12 import ATP-binding protein BtuD
	KNNFDEDG_01075	Q2FZU3	0.369046	0.00045063	0.00308579	SAOUHSC_00897	Glycerophosphodiester phosphodiesterase
	KNNFDEDG_00924	Q2G2A8	0.368324	0.00046812	0.00316539	SAOUHSC_01049	Spermidine/putrescine-binding periplasmic protein
	KNNFDEDG_02066	Q2FUY1	0.368212	0.000596909	0.00392795	arcR	HTH-type transcriptional regulator ArcR
	KNNFDEDG_00062	Q2G2S0	0.367561	0.00958524	0.0349473	purB	Adenylosuccinate lyase
	KNNFDEDG_00465	Q2FY17	0.365083	0.0112048	0.0388412	SAOUHSC_01657	Vitamin B12 import ATP-binding protein BtuD
	KNNFDEDG_01326	Q2G2E5	0.363558	0.00294152	0.0140464	SAOUHSC_00647	Multidrug resistance ABC transporter ATP-binding/permease protein BmrA
	KNNFDEDG_00278	Q2FXI1	0.360419	0.0120018	0.0408849	SAOUHSC_01866	hypothetical protein
	KNNFDEDG_02128	Q2FV54	0.359904	0.000702188	0.00445766	oatA	O-acetyltransferase OatA
	KNNFDEDG_00909	Q2FZG1	0.358827	0.000288609	0.00215101	SAOUHSC_01069	hypothetical protein
	KNNFDEDG_01941	gene_1918	0.358533	0.0089928	0.0334596	#N/A	beta-lactam sensor/signal transducer MecR1
	KNNFDEDG_02513	Q2FW84	0.356701	0.00119724	0.0069168	sepA	Multidrug resistance efflux pump SepA
	KNNFDEDG_00247	Q2FXE9	0.354331	0.00184022	0.00973511	SAOUHSC_01900	hypothetical protein
	KNNFDEDG_00801	Q2FZ56	0.354331	0.00900358	0.0334596	fapR	Transcription factor FapR
	KNNFDEDG_00822	Q2G1U2	0.352467	0.00351324	0.0159843	SAOUHSC_01174	hypothetical protein
	KNNFDEDG_00601	Q2FYL5	0.351662	0.00199713	0.010483	murG	UDP-N-acetylglucosamine--N-acetylmuramyl- (pentapeptide) pyrophosphoryl-undecaprenol N-acetylglucosamine transferase
	KNNFDEDG_01285	Q2G0B4	0.351434	0.00150938	0.00836202	uppP	Undecaprenyl-diphosphatase
	KNNFDEDG_00812	Q2FZ67	0.350829	1.1806e-05	0.000152229	SAOUHSC_01184	Ribosomal RNA small subunit methyltransferase B
	KNNFDEDG_00245	Q2FXE7	0.347009	0.013962	0.0459383	SAOUHSC_01902	hypothetical protein
	KNNFDEDG_00284	Q2FXI7	0.345852	0.00221096	0.0113839	SAOUHSC_01859	hypothetical protein
	KNNFDEDG_00029	Q2FWW7	0.345735	0.000319749	0.00232044	SAOUHSC_02154	Vitamin B12 import ATP-binding protein BtuD
	KNNFDEDG_01979	Q2G2H4	0.345151	0.00677648	0.0269694	SAOUHSC_00002	Beta sliding clamp
	KNNFDEDG_00277	Q2FXI0	0.344942	0.00031939	0.00232044	SAOUHSC_01867	D-alanine aminotransferase
	KNNFDEDG_01755	Q2FWB0	0.344319	0.00290639	0.0139618	SAOUHSC_02388	Cadmium resistance transcriptional regulatory protein CadC
	KNNFDEDG_00326	Q2FXM5	0.344212	0.000135555	0.00113777	SAOUHSC_01810	NAD-dependent malic enzyme
	KNNFDEDG_01063	O52582	0.343516	6.38134e-05	0.000591645	#N/A	Coenzyme A disulfide reductase
	KNNFDEDG_00548	Q2FYG1	0.343341	1.25784e-05	0.000158581	gpsA	Glycerol-3-phosphate dehydrogenase [NAD(P)+]
	KNNFDEDG_01967	Q2G2T6	0.341731	0.000159497	0.00129226	SAOUHSC_00015	Cyclic-di-AMP phosphodiesterase GdpP
	KNNFDEDG_02376	Q2FVV6	0.341425	9.15784e-05	0.000820859	SAOUHSC_02585	hypothetical protein
	KNNFDEDG_00529	Q2FY78	0.341256	0.000482997	0.00324969	SAOUHSC_01587	Ribosomal large subunit pseudouridine synthase B
	KNNFDEDG_01965	Q2G1S4	0.340825	0.000309506	0.00227533	SAOUHSC_00018	Replicative DNA helicase
	KNNFDEDG_00587	Q2FYK0	0.339617	0.00280187	0.0137032	SAOUHSC_01440	hypothetical protein
	KNNFDEDG_01834	Q2G1K8	0.337157	0.00375294	0.0168477	SAOUHSC_00114	Capsular polysaccharide type 8 biosynthesis protein cap8A
	KNNFDEDG_02557	Q2FWC6	0.33659	1.54313e-05	0.000186698	SAOUHSC_02372	hypothetical protein
	KNNFDEDG_01907	gene_1884	0.335222	0.000211372	0.00165467	#N/A	hypothetical protein
	KNNFDEDG_00757	Q2G2Q2	0.334155	1.2291e-05	0.000155686	SAOUHSC_01249	Riboflavin biosynthesis protein RibF
	KNNFDEDG_01120	Q2FZY7	0.333977	6.32019e-05	0.000587995	SAOUHSC_00847	Vegetative protein 296
	KNNFDEDG_01203	Q2G039	0.333416	0.0030638	0.0144766	SAOUHSC_00787	Nucleotide-binding protein
	KNNFDEDG_00763	Q2G2D2	0.332447	1.39719e-05	0.000172129	nusA	Transcription termination/antitermination protein NusA
	KNNFDEDG_02606	Q2FWH3	0.332041	2.01304e-05	0.000229164	ddl	D-alanine--D-alanine ligase
	KNNFDEDG_00774	Q2FZ27	0.330288	0.00356155	0.0161497	codY	GTP-sensing transcriptional pleiotropic repressor CodY
	KNNFDEDG_00876	Q2FZC4	0.328585	0.000690842	0.00440637	SAOUHSC_01108	Putative metallophosphoesterase MG207
	KNNFDEDG_00799	Q2FZ54	0.328515	0.00737649	0.0285535	SAOUHSC_01198	Malonyl CoA-acyl carrier protein transacylase
	KNNFDEDG_00103	Q2G2M8	0.328386	0.000130402	0.00109945	SAOUHSC_02004	hypothetical protein
	KNNFDEDG_00685	Q2FYV1	0.326422	0.000104064	0.000911573	SAOUHSC_01323	Putative phosphatase
	KNNFDEDG_00394	Q2FXU7	0.326315	0.000207701	0.00163853	SAOUHSC_01735	hypothetical protein
	KNNFDEDG_02246	Q2FVH8	0.325107	0.00065556	0.00421119	SAOUHSC_02733	hypothetical protein
	KNNFDEDG_02512	Q2FW83	0.324373	2.09449e-05	0.000236441	SAOUHSC_02420	Multidrug efflux pump SdrM
	KNNFDEDG_01312	Q2G0E2	0.323557	0.0013738	0.00773804	SAOUHSC_00663	hypothetical protein
	KNNFDEDG_00374	Q2FXS6	0.322817	9.4113e-05	0.000835253	SAOUHSC_01759	Cell shape-determining protein MreC
	KNNFDEDG_01384	Q2G0J1	0.32209	0.000247358	0.00187992	chdC	Putative heme-dependent peroxidase
	KNNFDEDG_02525	Q2FW91	0.321965	6.80477e-06	9.41501e-05	SAOUHSC_02409	Arginase
	KNNFDEDG_00769	Q2G1Z7	0.32144	0.00677309	0.0269694	SAOUHSC_01237	Isoprenyl transferase
	KNNFDEDG_01743	gene_1718	0.32001	0.000427864	0.00296755	#N/A	hypothetical protein
	KNNFDEDG_02334	Q2FXN0	0.319524	0.0127534	0.0429572	SAOUHSC_01805	IS1182 family transposase ISSau3
	KNNFDEDG_00565	Q2FYH5	0.318964	7.66932e-05	0.000701418	dinG	putative ATP-dependent helicase DinG
	KNNFDEDG_01960	Q2G2U4	0.31662	9.40045e-05	0.000835253	walK	Sensor protein kinase WalK
	KNNFDEDG_00538	Q2FYE7	0.316465	0.00401336	0.0177203	SAOUHSC_01505	Riboflavin transporter RibU
	KNNFDEDG_01117	Q2FZY4	0.316139	3.66879e-06	5.5353e-05	SAOUHSC_00850	Zinc-dependent sulfurtransferase SufU
	KNNFDEDG_00039	#N/A	0.315589	5.14506e-06	7.3837e-05	#N/A	Tyrosine recombinase XerC
	KNNFDEDG_02771	Q2FZ30	0.315257	4.97121e-06	7.21092e-05	xerC	Tyrosine recombinase XerC
	KNNFDEDG_01011	Q2FZP8	0.314976	6.28616e-05	0.000586854	ltaA	putative glycolipid permease LtaA
	KNNFDEDG_02760	gene_2737	0.313886	3.86255e-05	0.000390305	#N/A	hypothetical protein
	KNNFDEDG_01314	Q2G0E5	0.313728	0.00155273	0.00854951	SAOUHSC_00661	Acetyl esterase
	KNNFDEDG_01430	Q2G0N7	0.313067	4.72308e-06	6.92548e-05	SAOUHSC_00523	Ribosomal RNA small subunit methyltransferase C
	KNNFDEDG_00687	Q2FYV3	0.313053	3.7491e-05	0.0003817	SAOUHSC_01321	Threonine synthase
	KNNFDEDG_01729	Q2G1C7	0.310708	0.00432004	0.0187387	SAOUHSC_00198	Long-chain-fatty-acid--CoA ligase
	KNNFDEDG_00498	Q2FY48	0.310571	1.49792e-05	0.000182868	SAOUHSC_01618	Farnesyl diphosphate synthase
	KNNFDEDG_02186	Q2G2L4	0.310214	0.00298031	0.0141814	SAOUHSC_02814	hypothetical protein
	KNNFDEDG_00726	Q2FYZ1	0.308103	0.0112147	0.0388412	hfq	RNA-binding protein Hfq
	KNNFDEDG_02608	Q2FWH5	0.307892	0.000295434	0.00218651	cshA	DEAD-box ATP-dependent RNA helicase CshA
	KNNFDEDG_01572	Q2G0Y6	0.307623	0.000775879	0.00487954	guaA	GMP synthase [glutamine-hydrolyzing]
	KNNFDEDG_00386	Q2FXT8	0.307197	0.000235528	0.00179507	secD	Protein translocase subunit SecDF
	KNNFDEDG_01281	Q2G0B0	0.306868	0.000198408	0.00157442	SAOUHSC_00695	Putative metal chaperone YciC
	KNNFDEDG_01124	Q2FZZ1	0.305116	3.06038e-05	0.0003238	SAOUHSC_00843	Methionine import system permease protein MetP
	KNNFDEDG_00813	Q2FZ68	0.305043	0.000124505	0.00105634	fmt	Methionyl-tRNA formyltransferase
	KNNFDEDG_00249	Q2FXF0	0.304025	0.00372973	0.0167713	SAOUHSC_01899	hypothetical protein
	KNNFDEDG_00519	Q2FY68	0.301118	4.1653e-06	6.20882e-05	proC	Pyrroline-5-carboxylate reductase
	KNNFDEDG_00285	Q2FXI8	0.30022	0.000852808	0.00519385	SAOUHSC_01858	Phenylalanine--tRNA ligase beta subunit
	KNNFDEDG_01443	Q2G241	0.299927	1.43504e-05	0.000175988	gltX	Glutamate--tRNA ligase
	KNNFDEDG_01444	Q2G242	0.299789	0.00109411	0.00637563	SAOUHSC_00508	putative PIN and TRAM-domain containing protein YacL
	KNNFDEDG_00759	Q2G2Q4	0.298486	0.00827227	0.0313463	rbfA	Ribosome-binding factor A
	KNNFDEDG_00493	Q2FY43	0.297622	2.60186e-05	0.000287698	SAOUHSC_01623	2-oxoglutarate carboxylase small subunit
	KNNFDEDG_00659	Q2G2N2	0.29739	5.21329e-06	7.44204e-05	SAOUHSC_01358	Putative transport protein
	KNNFDEDG_00441	Q2FXZ2	0.297352	0.00317882	0.0148329	dnaK	Chaperone protein DnaK
	KNNFDEDG_01116	Q2FZY3	0.296019	0.00307311	0.0144952	SAOUHSC_00851	hypothetical protein
	KNNFDEDG_00903	Q2FZF5	0.295606	0.000459588	0.00312334	coaD	Phosphopantetheine adenylyltransferase
	KNNFDEDG_00887	Q2FZD6	0.295539	0.002919	0.0139884	SAOUHSC_01096	Cell division protein ZapA
	KNNFDEDG_02510	Q2FW81	0.29461	0.00289789	0.0139618	SAOUHSC_02423	putative uridylyltransferase
	KNNFDEDG_00375	Q2FXS7	0.294273	1.37459e-05	0.000170121	SAOUHSC_01758	hypothetical protein
	KNNFDEDG_00798	Q2FZ53	0.293364	0.00725958	0.0282596	SAOUHSC_01199	3-oxoacyl-[acyl-carrier-protein] reductase FabG
	KNNFDEDG_01980	Q2G2H5	0.293327	0.0127522	0.0429572	dnaA	Chromosomal replication initiator protein DnaA
	KNNFDEDG_00275	Q2FXH8	0.293006	0.00734577	0.0285164	SAOUHSC_01869	hypothetical protein
	KNNFDEDG_01023	Q2G204	0.289793	0.00678732	0.0269694	SAOUHSC_00942	GTP pyrophosphokinase YjbM
	KNNFDEDG_01107	Q2FZX2	0.289633	0.00637349	0.0257806	SAOUHSC_00863	hypothetical protein
	KNNFDEDG_00775	Q2FZ28	0.289331	0.000345832	0.00248815	hslU	ATP-dependent protease ATPase subunit HslU
	KNNFDEDG_02561	Q2FWD1	0.289209	0.000108937	0.000945053	pyrG	CTP synthase
	KNNFDEDG_00078	Q2FWZ9	0.288381	8.23402e-06	0.000111723	murT	UDP-N-acetylmuramoyl-tripeptide--D-alanyl-D- alanine ligase
	KNNFDEDG_01402	Q2G0K9	0.288029	0.000858234	0.00521411	SAOUHSC_00551	putative protein YojF
	KNNFDEDG_02589	Q2FWF5	0.286301	0.0022064	0.0113821	fabZ	3-hydroxyacyl-[acyl-carrier-protein] dehydratase FabZ
	KNNFDEDG_01236	Q2G077	0.284946	0.00162655	0.00882985	SAOUHSC_00743	Ribonucleoside-diphosphate reductase subunit beta
	KNNFDEDG_00811	Q2FZ66	0.284766	2.22648e-05	0.000250294	rlmN	putative dual-specificity RNA methyltransferase RlmN
	KNNFDEDG_00435	Q2FXY5	0.284168	4.56802e-05	0.000454779	SAOUHSC_01690	putative protein YqeN
	KNNFDEDG_00462	Q2FY14	0.283851	0.000218012	0.00169022	SAOUHSC_01660	GTP cyclohydrolase 1 type 2
	KNNFDEDG_02230	Q2FVF8	0.282514	0.00206408	0.0107924	SAOUHSC_02756	hypothetical protein
	KNNFDEDG_00927	Q2G2A7	0.282035	0.00411471	0.0180512	potA	Spermidine/putrescine import ATP-binding protein PotA
	KNNFDEDG_01139	Q2G001	0.28162	8.28195e-06	0.000111723	SAOUHSC_00833	hypothetical protein
	KNNFDEDG_00908	Q2FZG0	0.28042	0.00236797	0.0120543	SAOUHSC_01070	hypothetical protein
	KNNFDEDG_01327	Q2G2X6	0.279393	0.00918103	0.0337472	SAOUHSC_00646	hypothetical protein
	KNNFDEDG_00266	Q2FXG9	0.278151	0.00979253	0.0355111	SAOUHSC_01878	Ribosomal RNA small subunit methyltransferase H
	KNNFDEDG_02737	gene_2713	0.277464	4.98295e-07	9.40139e-06	#N/A	hypothetical protein
	KNNFDEDG_02667	gene_2640	0.275766	0.0111659	0.0388412	#N/A	hypothetical protein
	KNNFDEDG_02438	Q2FW08	0.272122	0.00281374	0.0137032	rplW	50S ribosomal protein L23
	KNNFDEDG_00390	Q2FXU2	0.269255	0.000875389	0.00526013	dtd	D-aminoacyl-tRNA deacylase
	KNNFDEDG_00675	Q2FYT9	0.268842	0.00140607	0.00785421	SAOUHSC_01336	hypothetical protein
	KNNFDEDG_00461	Q2FY13	0.268597	0.00232188	0.0118645	SAOUHSC_01661	tRNA (adenine(22)-N(1))-methyltransferase
	KNNFDEDG_00076	Q2FWZ6	0.267356	0.000119942	0.00102731	SAOUHSC_02110	Putative bifunctional exonuclease/endonuclease protein
	KNNFDEDG_01469	Q2G0Q3	0.266884	0.00168571	0.00905986	lysS	Lysine--tRNA ligase
	KNNFDEDG_00351	Q2FXQ6	0.266787	0.0010002	0.00584101	tig	Trigger factor
	KNNFDEDG_01103	Q2FZW7	0.266662	0.00595462	0.0244529	SAOUHSC_00868	hypothetical protein
	KNNFDEDG_00327	Q2FXM6	0.265659	2.06259e-05	0.000233818	accD	Acetyl-coenzyme A carboxylase carboxyl transferase subunit beta
	KNNFDEDG_00355	Q2FXR0	0.265361	0.00019411	0.00154486	SAOUHSC_01775	hypothetical protein
	KNNFDEDG_00800	Q2FZ55	0.265257	0.000648129	0.00417339	plsX	Phosphate acyltransferase
	KNNFDEDG_00690	Q2FYV6	0.264633	1.21033e-05	0.000154032	SAOUHSC_01318	hypothetical protein
	KNNFDEDG_00252	Q2FXF3	0.264463	3.71269e-05	0.000379425	SAOUHSC_01896	hypothetical protein
	KNNFDEDG_00528	Q2FY77	0.262384	0.000814797	0.00504202	scpB	Segregation and condensation protein B
	KNNFDEDG_00642	Q2FYR1	0.262377	0.000277798	0.00208194	femB	Aminoacyltransferase FemB
	KNNFDEDG_02594	Q2FWG0	0.261921	0.000123036	0.00104716	tenA	Aminopyrimidine aminohydrolase
	KNNFDEDG_01108	Q2FZX3	0.261403	0.00083797	0.00512663	SAOUHSC_00862	hypothetical protein
	KNNFDEDG_00499	Q2FY49	0.261267	0.00595334	0.0244529	argR	Arginine repressor
	KNNFDEDG_01475	Q2G0R0	0.260664	0.00173308	0.00929593	ftsH	ATP-dependent zinc metalloprotease FtsH
	KNNFDEDG_02335	#N/A	0.260619	0.00016306	0.0013171	#N/A	hypothetical protein
	KNNFDEDG_00860	Q2FZA7	0.260501	5.03511e-05	0.000490424	SAOUHSC_01131	hypothetical protein
	KNNFDEDG_00820	Q2G1U0	0.260155	6.75096e-08	1.7857e-06	gmk	Guanylate kinase
	KNNFDEDG_01062	Q2FZT1	0.260021	9.02298e-05	0.000811466	SAOUHSC_00909	5-amino-6-(5-phospho-D-ribitylamino)uracil phosphatase YitU
	KNNFDEDG_00871	Q2G1X3	0.259723	4.59688e-05	0.00045597	SAOUHSC_01119	hypothetical protein
	KNNFDEDG_01836	Q2G1L4	0.259542	1.67233e-05	0.000197028	SAOUHSC_00108	hypothetical protein
	KNNFDEDG_00513	Q2FY61	0.259528	0.000836327	0.00512663	SAOUHSC_01604	hypothetical protein
	KNNFDEDG_02661	Q2FWN0	0.259459	0.00383864	0.0170716	SAOUHSC_02258	hypothetical protein
	KNNFDEDG_00944	Q2FZH7	0.259399	8.18833e-06	0.000111723	SAOUHSC_01027	hypothetical protein
	KNNFDEDG_01832	Q2G1K6	0.255591	0.0054471	0.0227686	SAOUHSC_00116	Tyrosine-protein phosphatase YwqE
	KNNFDEDG_01908	gene_1885	0.254212	1.07243e-07	2.51602e-06	#N/A	hypothetical protein
	KNNFDEDG_01485	Q2G0S0	0.253501	0.0151652	0.0487093	rplY	50S ribosomal protein L25
	KNNFDEDG_00663	Q2FYS5	0.251846	2.74484e-05	0.000296224	parE	DNA topoisomerase 4 subunit B
	KNNFDEDG_00350	Q2FXQ4	0.251632	5.39801e-06	7.66517e-05	SAOUHSC_01781	hypothetical protein
	KNNFDEDG_02702	gene_2675	0.250645	1.19053e-05	0.000152229	#N/A	hypothetical protein
	KNNFDEDG_01378	Q2G0I5	0.250225	0.000440139	0.00302932	SAOUHSC_00580	hypothetical protein
	KNNFDEDG_02662	Q2FWN1	0.250216	9.25892e-06	0.000123917	SAOUHSC_02257	hypothetical protein
	KNNFDEDG_00778	Q2FZ31	0.249286	5.88618e-05	0.000559187	trmFO	Methylenetetrahydrofolate--tRNA-(uracil-5-)- methyltransferase TrmFO
	KNNFDEDG_00776	Q2FZ29	0.248018	1.07211e-05	0.000139065	hslV	ATP-dependent protease subunit HslV
	KNNFDEDG_02436	Q2FW06	0.247958	0.00702592	0.0276326	rplC	50S ribosomal protein L3
	KNNFDEDG_00527	Q2FY76	0.247588	2.2104e-06	3.48753e-05	scpA	Segregation and condensation protein A
	KNNFDEDG_00352	Q2FXQ7	0.247421	0.00118497	0.00686059	clpX	ATP-dependent Clp protease ATP-binding subunit ClpX
	KNNFDEDG_02565	Q2FWD5	0.246348	0.00064111	0.00415098	SAOUHSC_02364	HTH-type transcriptional regulator YodB
	KNNFDEDG_00157	Q2G2S7	0.244302	6.47233e-08	1.72895e-06	SAOUHSC_01975	3',5'-cyclic adenosine monophosphate phosphodiesterase CpdA
	KNNFDEDG_01338	Q2G2D8	0.244192	0.00530726	0.0223037	SAOUHSC_00634	Manganese-binding lipoprotein MntA
	KNNFDEDG_01222	Q2G061	0.242655	0.00061666	0.00403822	SAOUHSC_00760	hypothetical protein
	KNNFDEDG_00589	Q2FYK3	0.239981	1.33924e-07	3.0621e-06	cvfC	hypothetical protein
	KNNFDEDG_02772	#N/A	0.239501	9.90338e-08	2.42903e-06	#N/A	Tyrosine recombinase XerC
	KNNFDEDG_00040	#N/A	0.239345	9.74124e-08	2.41118e-06	#N/A	Tyrosine recombinase XerC
	KNNFDEDG_00943	Q2FZH6	0.237078	0.0042803	0.0186262	SAOUHSC_01028	Phosphocarrier protein HPr
	KNNFDEDG_00431	Q2G2A0	0.237066	6.83801e-07	1.22178e-05	SAOUHSC_01694	Trans-aconitate 2-methyltransferase
	KNNFDEDG_00874	Q2FZB9	0.236951	0.00178406	0.00947519	SAOUHSC_01113	hypothetical protein
	KNNFDEDG_00853	Q2FZ98	0.236827	3.0793e-06	4.72043e-05	bshC	Putative cysteine ligase BshC
	KNNFDEDG_02782	gene_2763	0.236779	0.000230273	0.00177002	#N/A	hypothetical protein
	KNNFDEDG_00439	Q2FXZ0	0.236725	8.07485e-09	2.86657e-07	hrcA	Heat-inducible transcription repressor HrcA
	KNNFDEDG_01977	Q2G275	0.236374	8.61768e-07	1.50003e-05	recF	DNA replication and repair protein RecF
	KNNFDEDG_00463	Q2FY15	0.236314	0.000284283	0.00212464	cshB	DEAD-box ATP-dependent RNA helicase CshB
	KNNFDEDG_00833	Q2FZ78	0.234826	5.65005e-08	1.52438e-06	SAOUHSC_01163	Ribosomal large subunit pseudouridine synthase D
	KNNFDEDG_00900	Q2FZF1	0.233541	0.00722579	0.0281722	rpmF	50S ribosomal protein L32
	KNNFDEDG_01071	Q2FZT9	0.233054	5.81115e-07	1.08127e-05	SAOUHSC_00901	TVP38/TMEM64 family inner membrane protein YdjZ
	KNNFDEDG_00845	O07325	0.232021	0.00139181	0.00782313	ftsA	Cell division protein FtsA
	KNNFDEDG_00070	Q2FWY9	0.231977	8.89935e-09	3.0393e-07	gatA	Glutamyl-tRNA(Gln) amidotransferase subunit A
	KNNFDEDG_00492	Q2FY42	0.231152	0.000423978	0.00295579	SAOUHSC_01624	Biotin carboxyl carrier protein of acetyl-CoA carboxylase
	KNNFDEDG_00445	Q2FXZ6	0.229611	2.81898e-08	8.17808e-07	SAOUHSC_01679	Threonylcarbamoyladenosine tRNA methylthiotransferase MtaB
	KNNFDEDG_01403	Q2G0L0	0.22829	0.00692128	0.0273932	SAOUHSC_00550	putative N-acetyl-alpha-D-glucosaminyl L-malate deacetylase 2
	KNNFDEDG_00401	Q2FXV6	0.226756	4.02873e-07	8.0515e-06	mnmA	tRNA-specific 2-thiouridylase MnmA
	KNNFDEDG_01875	Q2G1P4	0.226189	4.54038e-06	6.73074e-05	SAOUHSC_00060	hypothetical protein
	KNNFDEDG_02744	gene_2721	0.224775	0.00177392	0.00943992	#N/A	hypothetical protein
	KNNFDEDG_00779	Q2FZ32	0.224543	3.67242e-06	5.5353e-05	topA	DNA topoisomerase 1
	KNNFDEDG_00662	Q2FYS4	0.224444	4.62346e-07	8.84687e-06	parC	DNA topoisomerase 4 subunit A
	KNNFDEDG_00917	Q2G1Y6	0.224326	2.65996e-05	0.000292616	SAOUHSC_01058	GTP-binding protein TypA/BipA
	KNNFDEDG_01310	Q2G0E0	0.221949	0.000427292	0.00296755	graR	Response regulator protein GraR
	KNNFDEDG_00570	Q2FYI0	0.221685	0.00997763	0.0359888	SAOUHSC_01467	Penicillin-binding protein 1A/1B
	KNNFDEDG_00273	Q2FXH6	0.221321	2.63811e-07	5.56065e-06	SAOUHSC_01871	Lipid II flippase MurJ
	KNNFDEDG_02703	Q2FY89	0.220483	4.80351e-10	3.23996e-08	SAOUHSC_01575	LexA repressor
	KNNFDEDG_00460	P0A0J0	0.218328	0.000136825	0.00114289	#N/A	RNA polymerase sigma factor SigA
	KNNFDEDG_00569	Q2FYH9	0.217903	0.000329498	0.00238334	SAOUHSC_01468	hypothetical protein
	KNNFDEDG_00754	Q2FZ19	0.217691	2.49505e-06	3.86877e-05	rnj2	Ribonuclease J 2
	KNNFDEDG_00105	Q2G2N1	0.217202	1.49061e-09	7.73395e-08	SAOUHSC_02001	hypothetical protein
	KNNFDEDG_02308	Q2FVP2	0.216484	0.00135061	0.00763418	SAOUHSC_02660	hypothetical protein
	KNNFDEDG_01250	Q2G093	0.216352	0.00447352	0.0193113	ltaS	Lipoteichoic acid synthase
	KNNFDEDG_01684	O33599	0.215053	1.68792e-06	2.72694e-05	#N/A	Glycyl-glycine endopeptidase LytM
	KNNFDEDG_02775	gene_47	0.214364	5.6713e-09	2.09605e-07	#N/A	hypothetical protein
	KNNFDEDG_00043	#N/A	0.214364	5.6713e-09	2.09605e-07	#N/A	hypothetical protein
	KNNFDEDG_00804	Q2FZ59	0.214241	0.00330472	0.0153198	SAOUHSC_01192	hypothetical protein
	KNNFDEDG_00546	Q2FYF9	0.214185	0.00285127	0.0138455	SAOUHSC_01493	30S ribosomal protein S1
	KNNFDEDG_01123	Q2FZZ0	0.214113	2.98893e-07	6.25126e-06	SAOUHSC_00844	Methionine-binding lipoprotein MetQ
	KNNFDEDG_00755	Q2FZ20	0.214084	9.85744e-07	1.68325e-05	pnp	Polyribonucleotide nucleotidyltransferase
	KNNFDEDG_00496	Q2FY46	0.212755	2.19372e-07	4.85136e-06	xseA	Exodeoxyribonuclease 7 large subunit
	KNNFDEDG_01306	Q2G0D6	0.212682	0.00167394	0.00903257	SAOUHSC_00669	hypothetical protein
	KNNFDEDG_00914	Q2G2C2	0.211904	3.71054e-05	0.000379425	SAOUHSC_01063	putative peptidoglycan glycosyltransferase FtsW
	KNNFDEDG_00051	Q2FWY2	0.211654	8.64922e-10	5.18569e-08	SAOUHSC_02139	Peroxyureidoacrylate/ureidoacrylate amidohydrolase RutB
	KNNFDEDG_00276	Q2FXH9	0.211095	1.0655e-05	0.000138875	SAOUHSC_01868	Putative dipeptidase
	KNNFDEDG_01010	Q2FZP7	0.210077	2.47809e-07	5.26448e-06	ugtP	Processive diacylglycerol beta-glucosyltransferase
	KNNFDEDG_02780	#N/A	0.210014	0.000758534	0.00479042	#N/A	hypothetical protein
	KNNFDEDG_01429	P47768	0.209049	0.00158454	0.00867156	#N/A	DNA-directed RNA polymerase subunit beta
	KNNFDEDG_01331	Q2G2X5	0.208734	5.98299e-05	0.000564409	SAOUHSC_00642	Teichoic acid translocation permease protein TagG
	KNNFDEDG_00942	Q2FZH5	0.208508	0.00652775	0.0262766	SAOUHSC_01029	Phosphoenolpyruvate-protein phosphotransferase
	KNNFDEDG_01322	Q2G1Z3	0.207936	2.69978e-05	0.000293413	SAOUHSC_00652	Ferric enterobactin transport ATP-binding protein FepC
	KNNFDEDG_01206	Q2G043	0.207312	0.00034489	0.002488	SAOUHSC_00783	Maltose O-acetyltransferase
	KNNFDEDG_01259	Q2G2F9	0.206733	6.2494e-07	1.13925e-05	SAOUHSC_00718	hypothetical protein
	KNNFDEDG_00440	Q2FXZ1	0.205954	6.23426e-07	1.13925e-05	grpE	Protein GrpE
	KNNFDEDG_02791	gene_2772	0.205472	0.000516116	0.00344074	#N/A	hypothetical protein
	KNNFDEDG_00974	Q2FZL0	0.203061	1.56424e-07	3.54649e-06	SAOUHSC_00991	hypothetical protein
	KNNFDEDG_00741	Q2FZ06	0.20283	0.00604746	0.0247588	SAOUHSC_01265	2',3'-cyclic-nucleotide 2'-phosphodiesterase
	KNNFDEDG_01353	Q2G2U9	0.202576	0.000118528	0.00101843	sarA	Transcriptional regulator SarA
	KNNFDEDG_02437	Q2FW07	0.202395	0.000780591	0.00489775	rplD	50S ribosomal protein L4
	KNNFDEDG_00530	Q2FY79	0.201586	3.45181e-10	2.45079e-08	srrA	Transcriptional regulatory protein SrrA
	KNNFDEDG_00400	Q2FXV4	0.201355	3.20085e-08	9.18712e-07	SAOUHSC_01727	Cysteine desulfurase IscS
	KNNFDEDG_00656	Q7BHL7	0.201154	4.43456e-10	3.06781e-08	msrR	Regulatory protein MsrR
	KNNFDEDG_00970	P0A0Q4	0.200754	0.00125912	0.00719852	#N/A	hypothetical protein
	KNNFDEDG_00686	Q2FYV2	0.199977	3.44598e-10	2.45079e-08	thrB	Homoserine kinase
	KNNFDEDG_02567	Q2FWD7	0.199384	1.98015e-05	0.000226612	rho	Transcription termination factor Rho
	KNNFDEDG_00516	Q2FY65	0.199307	5.56614e-10	3.64263e-08	SAOUHSC_01600	hypothetical protein
	KNNFDEDG_00617	Q2FYN2	0.198323	0.00120657	0.0069558	cspA	Cold shock protein CspA
	KNNFDEDG_02769	gene_2749	0.197854	8.27458e-10	5.07382e-08	#N/A	hypothetical protein
	KNNFDEDG_01731	Q2G1C9	0.196401	4.8167e-05	0.000472563	SAOUHSC_00196	putative 3-hydroxyacyl-CoA dehydrogenase
	KNNFDEDG_00154	Q2FX98	0.195263	1.28277e-07	2.98355e-06	SAOUHSC_01979	hypothetical protein
	KNNFDEDG_00354	Q2FXQ9	0.194773	1.0338e-07	2.45727e-06	hemA	Glutamyl-tRNA reductase
	KNNFDEDG_01476	Q2G0R1	0.193403	1.36985e-09	7.39172e-08	SAOUHSC_00485	Hypoxanthine-guanine phosphoribosyltransferase
	KNNFDEDG_01368	Q2G0G5	0.192721	0.000664058	0.00425565	SAOUHSC_00604	Putative NAD(P)H-dependent FMN-containing oxidoreductase YwqN
	KNNFDEDG_01221	Q2G060	0.192604	7.75992e-09	2.7915e-07	SAOUHSC_00762	putative undecaprenyl-phosphate N-acetylglucosaminyl 1-phosphate transferase
	KNNFDEDG_01732	Q2G1D0	0.192563	2.34882e-06	3.68438e-05	SAOUHSC_00195	3-ketoacyl-CoA thiolase
	KNNFDEDG_00540	Q2FYE9	0.190525	1.75712e-09	8.6311e-08	SAOUHSC_01503	hypothetical protein
	KNNFDEDG_01435	Q2G0P2	0.189009	5.67051e-10	3.64263e-08	nusG	Transcription termination/antitermination protein NusG
	KNNFDEDG_02736	gene_2712	0.188806	1.97705e-09	9.50995e-08	#N/A	hypothetical protein
	KNNFDEDG_00928	Q2G2A6	0.186539	6.88299e-05	0.000633799	SAOUHSC_01045	hypothetical protein
	KNNFDEDG_00803	Q2FZ58	0.184837	0.000149819	0.00123235	SAOUHSC_01193	hypothetical protein
	KNNFDEDG_00239	Q2G1W4	0.184245	3.39396e-09	1.32709e-07	metK	S-adenosylmethionine synthase
	KNNFDEDG_00165	Q2G2F1	0.182874	1.58221e-06	2.57157e-05	SAOUHSC_01967	ABC-type transporter ATP-binding protein EcsA
	KNNFDEDG_01727	Q2G1C6	0.181964	1.6248e-05	0.000192631	SAOUHSC_00199	Caffeate CoA-transferase
	KNNFDEDG_01704	Q2G1B9	0.181371	1.4413e-10	1.27272e-08	tarJ	Ribulose-5-phosphate reductase 1
	KNNFDEDG_01118	Q2FZY5	0.180311	7.15652e-10	4.4903e-08	SAOUHSC_00849	putative cysteine desulfurase
	KNNFDEDG_01981	Q2FUQ0	0.179842	0.0054052	0.0226448	rpmH	50S ribosomal protein L34
	KNNFDEDG_00550	Q2FYG4	0.179569	0.0100373	0.0361556	SAOUHSC_01488	hypothetical protein
	KNNFDEDG_00274	Q2FXH7	0.178685	6.12399e-11	6.11945e-09	SAOUHSC_01870	Ribosomal small subunit pseudouridine synthase A
	KNNFDEDG_01102	Q2FZW6	0.178448	7.91487e-08	2.0533e-06	dltA	D-alanine--D-alanyl carrier protein ligase
	KNNFDEDG_00069	Q2FWY8	0.178097	4.2877e-05	0.000428452	gatC	Aspartyl/glutamyl-tRNA(Asn/Gln) amidotransferase subunit C
	KNNFDEDG_01130	#N/A	0.178041	9.43059e-09	3.10289e-07	#N/A	rRNA adenine N-6-methyltransferase
	KNNFDEDG_00370	#N/A	0.178041	9.43059e-09	3.10289e-07	#N/A	rRNA adenine N-6-methyltransferase
	KNNFDEDG_01932	Q2G0T0	0.178041	9.43059e-09	3.10289e-07	rsmA	rRNA adenine N-6-methyltransferase
	KNNFDEDG_00600	Q2FYL4	0.177768	1.58627e-05	0.00018937	SAOUHSC_01425	hypothetical protein
	KNNFDEDG_01703	Q2G1B8	0.177499	1.55084e-06	2.55031e-05	tarL	Teichoic acid ribitol-phosphate polymerase TarL
	KNNFDEDG_02149	#N/A	0.177028	1.69593e-09	8.6311e-08	#N/A	Hydroxymethylglutaryl-CoA synthase
	KNNFDEDG_00411	Q2FXW6	0.176775	3.07929e-07	6.3907e-06	udk	Uridine kinase
	KNNFDEDG_00842	Q2FZ87	0.175702	2.89193e-05	0.000308396	SAOUHSC_01153	Pyridoxal phosphate homeostasis protein
	KNNFDEDG_00525	Q2FY74	0.174039	3.57863e-08	1.01633e-06	xerD	Tyrosine recombinase XerD
	KNNFDEDG_02777	gene_49	0.173842	4.37836e-07	8.56002e-06	#N/A	Beta-lactamase
	KNNFDEDG_00045	#N/A	0.173832	4.37454e-07	8.56002e-06	#N/A	Beta-lactamase
	KNNFDEDG_00658	Q2G2M2	0.172871	8.34722e-08	2.1246e-06	mprF	Phosphatidylglycerol lysyltransferase
	KNNFDEDG_01237	Q2G078	0.17134	1.01072e-07	2.4567e-06	SAOUHSC_00742	Ribonucleoside-diphosphate reductase subunit alpha 1
	KNNFDEDG_00777	#N/A	0.17117	3.44534e-10	2.45079e-08	#N/A	Tyrosine recombinase XerC
	KNNFDEDG_00494	Q2FY44	0.170141	1.0708e-06	1.80563e-05	SAOUHSC_01622	hypothetical protein
	KNNFDEDG_00552	Q2FYG6	0.169434	3.82049e-05	0.000387507	SAOUHSC_01486	Heptaprenyl diphosphate synthase component 2
	KNNFDEDG_01185	Q2G023	0.166539	2.67008e-10	2.05825e-08	smpB	SsrA-binding protein
	KNNFDEDG_00764	Q2G2D3	0.166286	2.77128e-09	1.16827e-07	rimP	Ribosome maturation factor RimP
	KNNFDEDG_00972	Q2FZK7	0.164243	0.000100633	0.0008869	atl	Bifunctional autolysin
	KNNFDEDG_02151	Q2FV81	0.16416	0.000174068	0.00139773	SAOUHSC_02855	hypothetical protein
	KNNFDEDG_00740	Q2FZ05	0.163677	6.8948e-07	1.22383e-05	SAOUHSC_01266	2-oxoglutarate oxidoreductase subunit KorA
	KNNFDEDG_01332	Q2G2L1	0.162997	2.97211e-09	1.21496e-07	tagH	Teichoic acids export ATP-binding protein TagH
	KNNFDEDG_02435	gene_2413	0.162502	1.3176e-05	0.000164578	#N/A	30S ribosomal protein S10
	KNNFDEDG_01215	O06446	0.161893	6.98906e-06	9.62065e-05	#N/A	Protein translocase subunit SecA 1
	KNNFDEDG_02698	#N/A	0.161593	4.72391e-08	1.31393e-06	#N/A	hypothetical protein
	KNNFDEDG_01101	Q2FZW5	0.161168	1.11196e-08	3.57149e-07	SAOUHSC_00870	Peptidoglycan O-acetyltransferase
	KNNFDEDG_01436	P0A0I4	0.160982	6.68344e-07	1.2102e-05	#N/A	Protein translocase subunit SecE
	KNNFDEDG_01702	Q2G1B7	0.156596	3.91888e-06	5.87397e-05	SAOUHSC_00228	hypothetical protein
	KNNFDEDG_00772	Q2FZ23	0.156213	0.000867376	0.00522363	tsf	Elongation factor Ts
	KNNFDEDG_01100	Q2FZW4	0.154616	0.000917989	0.00543143	dltC	D-alanyl carrier protein
	KNNFDEDG_00044	#N/A	0.154173	1.65402e-10	1.35229e-08	#N/A	hypothetical protein
	KNNFDEDG_02776	Q2FWX7	0.153829	1.79907e-10	1.42761e-08	SAOUHSC_02144	hypothetical protein
	KNNFDEDG_00797	Q2FZ51	0.153498	0.000212245	0.00165502	acpP	Acyl carrier protein
	KNNFDEDG_00553	Q2FYG7	0.151491	1.6472e-12	2.46898e-10	ndk	Nucleoside diphosphate kinase
	KNNFDEDG_01119	Q2FZY6	0.150836	5.63574e-08	1.52438e-06	SAOUHSC_00848	hypothetical protein
	KNNFDEDG_00841	Q2FZ86	0.149903	6.52153e-06	9.11662e-05	sepF	Cell division protein SepF
	KNNFDEDG_00844	Q2FZ89	0.142852	3.11498e-05	0.00032829	ftsZ	Cell division protein FtsZ
	KNNFDEDG_00839	Q2FZ84	0.142706	0.00614539	0.0250457	SAOUHSC_01156	hypothetical protein
	KNNFDEDG_02735	#N/A	0.14123	2.17213e-12	2.79067e-10	#N/A	IS6 family transposase IS257R1
	KNNFDEDG_02738	gene_2714	0.14123	2.17213e-12	2.79067e-10	#N/A	IS6 family transposase IS257R1
	KNNFDEDG_00643	Q2FYR2	0.140615	2.64459e-09	1.16827e-07	femA	Aminoacyltransferase FemA
	KNNFDEDG_02779	gene_51	0.138744	2.76802e-09	1.16827e-07	#N/A	Penicillinase repressor
	KNNFDEDG_00047	#N/A	0.138744	2.75573e-09	1.16827e-07	#N/A	Penicillinase repressor
	KNNFDEDG_00739	Q2FZ04	0.133242	9.13315e-10	5.24282e-08	SAOUHSC_01267	hypothetical protein
	KNNFDEDG_00901	Q2FZF3	0.13168	9.27768e-06	0.000123917	SAOUHSC_01077	hypothetical protein
	KNNFDEDG_01069	Q2FZT7	0.125591	2.13388e-12	2.79067e-10	SAOUHSC_00903	Signal peptidase IB
	KNNFDEDG_01706	Q2G1C1	0.125017	9.39722e-05	0.000835253	tarF	Teichoic acid glycerol-phosphate transferase
	KNNFDEDG_00937	Q2FZG9	0.123789	9.83859e-10	5.53011e-08	rnj1	Ribonuclease J 1
	KNNFDEDG_00672	Q2FYT5	0.123746	4.20684e-12	4.93481e-10	SAOUHSC_01340	hypothetical protein
	KNNFDEDG_02309	Q2FVP3	0.123489	3.77842e-08	1.06189e-06	SAOUHSC_02659	hypothetical protein
	KNNFDEDG_00997	Q2FZN6	0.12185	6.77688e-07	1.21893e-05	SAOUHSC_00964	hypothetical protein
	KNNFDEDG_02353	Q2FVT1	0.121192	8.53712e-09	2.95297e-07	lyrA	Lysostaphin resistance protein A
	KNNFDEDG_01527	Q2G0U9	0.121036	1.53543e-10	1.29456e-08	sle1	N-acetylmuramoyl-L-alanine amidase sle1
	KNNFDEDG_01705	Q2G1C0	0.120954	7.6745e-08	2.01027e-06	tarI	Ribitol-5-phosphate cytidylyltransferase 1
	KNNFDEDG_01492	Q2G0S9	0.119655	4.34441e-15	1.30236e-12	SAOUHSC_00465	Protein Veg
	KNNFDEDG_00456	Q2FY08	0.117261	0.000489917	0.00328805	glyQS	Glycine--tRNA ligase
	KNNFDEDG_01188	Q2G026	0.117181	1.56211e-05	0.000187575	SAOUHSC_00801	putative protein-export membrane protein SecG
	KNNFDEDG_00838	Q2FZ83	0.116734	1.3633e-09	7.39172e-08	SAOUHSC_01158	hypothetical protein
	KNNFDEDG_00046	#N/A	0.116116	2.35249e-09	1.07577e-07	#N/A	beta-lactam sensor/signal transducer BlaR1
	KNNFDEDG_02778	gene_50	0.115353	1.75949e-09	8.6311e-08	#N/A	beta-lactam sensor/signal transducer BlaR1
	KNNFDEDG_00969	P52078	0.10933	7.80047e-11	7.51631e-09	lytR	Transcriptional regulator LytR
	KNNFDEDG_00459	Q2FY11	0.108143	1.37638e-12	2.18439e-10	dnaG	DNA primase
	KNNFDEDG_01990	Q2FUQ9	0.107586	6.12637e-06	8.60883e-05	SAOUHSC_03045	Cold shock-like protein CspLA
	KNNFDEDG_01336	Q2G2L2	0.107306	2.16365e-08	6.34514e-07	SAOUHSC_00637	High-affinity zinc uptake system ATP-binding protein ZnuC
	KNNFDEDG_01942	#N/A	0.103079	5.39787e-09	2.05119e-07	#N/A	PBP2a family beta-lactam-resistant peptidoglycan transpeptidase MecA
	KNNFDEDG_01238	Q2G079	0.101891	3.23451e-16	1.09084e-13	nrdI	Protein NrdI
	KNNFDEDG_02470	Q2FW38	0.099902	3.20693e-05	0.000335361	rplM	50S ribosomal protein L13
	KNNFDEDG_00936	Q2FZG8	0.0996609	6.27681e-05	0.000586854	SAOUHSC_01036	hypothetical protein
	KNNFDEDG_01070	Q2FZT8	0.0996278	2.70792e-05	0.000293413	SAOUHSC_00902	Signal peptidase IB
	KNNFDEDG_01099	Q2FZW3	0.0968594	3.98786e-13	6.72453e-11	dltD	Protein DltD
	KNNFDEDG_00348	Q2FXQ1	0.0960021	2.27984e-07	4.96049e-06	rplT	50S ribosomal protein L20
	KNNFDEDG_01337	Q2G2D9	0.0947347	3.98222e-13	6.72453e-11	SAOUHSC_00636	Manganese transport system membrane protein MntB
	KNNFDEDG_00722	Q2FYY7	0.0943265	8.92159e-10	5.23271e-08	SAOUHSC_01285	HTH-type transcriptional regulator GlnR
	KNNFDEDG_01427	P0A0G6	0.0918146	9.21671e-08	2.30247e-06	#N/A	Ribosome-associated protein L7Ae-like protein
	KNNFDEDG_00077	Q2FWZ8	0.0874624	1.61229e-13	3.34613e-11	ftnA	Bacterial non-heme ferritin
	KNNFDEDG_00495	Q2FY45	0.0830364	1.93749e-11	2.09094e-09	nusB	Transcription antitermination protein NusB
	KNNFDEDG_00574	Q2FYI5	0.0809736	2.11557e-09	9.84106e-08	gpsB	Cell cycle protein GpsB
	KNNFDEDG_01272	Q2G0A1	0.0808775	9.38517e-11	8.73145e-09	SAOUHSC_00704	hypothetical protein
	KNNFDEDG_01195	Q2G033	0.0784513	1.46087e-09	7.72831e-08	SAOUHSC_00794	Central glycolytic genes regulator
	KNNFDEDG_02699	Q2FY86	0.0756224	4.96595e-08	1.36716e-06	SAOUHSC_01578	hypothetical protein
	KNNFDEDG_02127	Q2FV52	0.0752632	1.03828e-07	2.45727e-06	isaA	putative transglycosylase IsaA
	KNNFDEDG_00347	Q2FXQ0	0.0621828	1.29816e-07	2.99354e-06	rpmI	50S ribosomal protein L35
	KNNFDEDG_00524	Q2FY73	0.0608142	3.06127e-12	3.75423e-10	SAOUHSC_01592	Ferric uptake regulation protein
	KNNFDEDG_00573	Q2FYI4	0.0563062	3.47904e-24	9.38644e-21	SAOUHSC_01463	hypothetical protein
	KNNFDEDG_00852	Q2FZ97	0.0555914	1.41735e-17	6.37336e-15	mraZ	Transcriptional regulator MraZ
	KNNFDEDG_00572	Q2FYI3	0.0536325	6.81148e-19	6.04068e-16	SAOUHSC_01464	hypothetical protein
	KNNFDEDG_01186	Q2G024	0.052806	1.9212e-13	3.70242e-11	rnr	Ribonuclease R
	KNNFDEDG_00851	P60393	0.0433305	7.61236e-15	2.05381e-12	rsmH	Ribosomal RNA small subunit methyltransferase H
	KNNFDEDG_00346	Q2FXP9	0.0432606	7.17724e-17	2.76631e-14	infC	Translation initiation factor IF-3
	KNNFDEDG_00850	Q2FZ95	0.0411956	1.31871e-14	3.23444e-12	ftsL	Cell division protein FtsL
	KNNFDEDG_01187	Q2G025	0.0403087	1.14987e-18	6.20469e-16	SAOUHSC_00802	Carboxylesterase
	KNNFDEDG_00253	Q2FXF4	0.0398185	2.68569e-14	6.03833e-12	SAOUHSC_01895	Bifunctional autolysin
	KNNFDEDG_00773	Q2FZ25	0.0389952	1.91022e-08	5.66348e-07	rpsB	30S ribosomal protein S2
	KNNFDEDG_02734	gene_2710	0.0378664	1.96831e-23	2.65526e-20	#N/A	hypothetical protein
	KNNFDEDG_02385	Q2G1W1	0.0290072	8.95579e-19	6.04068e-16	SAOUHSC_02576	hypothetical protein
